# Supplementary material for: Elimination of human rabies in Goa, India through an integrated One Health approach
Source: Nat Commun. 2022 May 19;13:2788. doi: 10.1038/s41467-022-30371-y (PMC9120018; doi:10.1038/s41467-022-30371-y)
Supplement: Supplementary file 3 — Supplementary Data 1 [file 41467_2022_30371_MOESM3_ESM.csv]

taluka	month	border_region	season	cases_bin	rolling_mean_12m_quin	rolling_mean_12m_cntr	est_cov_quin	est_cov_cntr	est_dogs_roaming_quin	est_dogs_roaming_cntr	dog_density_roaming_quin	dog_density_roaming_cntr
Bardez	2015-09-01	FALSE	rainy	0	[2.21,20]	-0.7132904189932174	[1.54,25]	-0.44650531167912166	(1.13e+04,2.95e+04]	0.6324560089458079	(70,98]	0.5433605575859164
Bardez	2015-10-01	FALSE	rainy	1	[2.21,20]	-0.6658472237858455	[1.54,25]	-0.4701233456405702	(1.13e+04,2.95e+04]	0.6324560089458079	(70,98]	0.5433605575859164
Bardez	2015-11-01	FALSE	rainy	1	[2.21,20]	-0.621250620290916	[1.54,25]	-0.5040099413993164	(1.13e+04,2.95e+04]	0.6324560089458079	(70,98]	0.5433605575859164
Bardez	2015-12-01	FALSE	winter	1	[2.21,20]	-0.5793298130056823	[1.54,25]	-0.5358633414125379	(1.13e+04,2.95e+04]	0.6324560089458079	(70,98]	0.5433605575859164
Bardez	2016-01-01	FALSE	winter	1	[2.21,20]	-0.5399242541575625	[1.54,25]	-0.565805537424966	(1.13e+04,2.95e+04]	0.6324560089458079	(70,98]	0.5433605575859164
Bardez	2016-02-01	FALSE	winter	0	(20,43]	-0.50288302884033	[1.54,25]	-0.5939512016766484	(1.13e+04,2.95e+04]	0.6324560089458079	(70,98]	0.5433605575859164
Bardez	2016-03-01	FALSE	summer	1	(20,43]	-0.4680642770421315	[1.54,25]	-0.62040812607323	(1.13e+04,2.95e+04]	0.6324560089458079	(70,98]	0.5433605575859164
Bardez	2016-04-01	FALSE	summer	1	(20,43]	-0.4353346503518248	[1.54,25]	-0.6452776350060166	(1.13e+04,2.95e+04]	0.6324560089458079	(70,98]	0.5433605575859164
Bardez	2016-05-01	FALSE	summer	0	(20,43]	-0.4735081395375712	[1.54,25]	-0.6686549734028361	(1.13e+04,2.95e+04]	0.6324560089458079	(70,98]	0.5433605575859164
Bardez	2016-06-01	FALSE	monsoon	0	[2.21,20]	-0.5093912193721732	[1.54,25]	-0.6906296714958463	(1.13e+04,2.95e+04]	0.6324560089458079	(70,98]	0.5433605575859164
Bardez	2016-07-01	FALSE	monsoon	0	[2.21,20]	-0.543121314416699	[1.54,25]	-0.711285887703276	(1.13e+04,2.95e+04]	0.6324560089458079	(70,98]	0.5433605575859164
Bardez	2016-08-01	FALSE	monsoon	1	[2.21,20]	-0.5748276037585532	[1.54,25]	-0.7307027309382598	(1.13e+04,2.95e+04]	0.6324560089458079	(70,98]	0.5433605575859164
Bardez	2016-09-01	FALSE	rainy	1	[2.21,20]	-0.6046315157398963	[1.54,25]	-0.7489545635791446	(1.13e+04,2.95e+04]	0.6324560089458079	(70,98]	0.5433605575859164
Bardez	2016-10-01	FALSE	rainy	1	(20,43]	-0.5030940866276495	(57,94]	0.5602755997755487	(1.13e+04,2.95e+04]	0.6324560089458079	(70,98]	0.5433605575859164
Bardez	2016-11-01	FALSE	rainy	1	(20,43]	-0.40764890326213776	(57,94]	0.4645650672918353	(1.13e+04,2.95e+04]	0.6324560089458079	(70,98]	0.5433605575859164
Bardez	2016-12-01	FALSE	winter	1	(20,43]	-0.31793043089855655	(57,94]	0.3745971667571448	(1.13e+04,2.95e+04]	0.6324560089458079	(70,98]	0.5433605575859164
Bardez	2017-01-01	FALSE	winter	1	(20,43]	-0.2335950668767904	(43,57]	0.2900273402545355	(1.13e+04,2.95e+04]	0.6324560089458079	(70,98]	0.5433605575859164
Bardez	2017-02-01	FALSE	winter	1	(20,43]	-0.15431982469633015	(43,57]	0.21053170334208277	(1.13e+04,2.95e+04]	0.6324560089458079	(70,98]	0.5433605575859164
Bardez	2017-03-01	FALSE	summer	1	(20,43]	-0.0798010970466975	(43,57]	0.1358058046443777	(1.13e+04,2.95e+04]	0.6324560089458079	(70,98]	0.5433605575859164
Bardez	2017-04-01	FALSE	summer	1	(20,43]	-0.009753493056042796	(43,57]	0.0655634598685345	(1.13e+04,2.95e+04]	0.6324560089458079	(70,98]	0.5433605575859164
Bardez	2017-05-01	FALSE	summer	1	(20,43]	0.056091254695172496	(25,43]	-4.643442207579677e-4	(1.13e+04,2.95e+04]	0.6324560089458079	(70,98]	0.5433605575859164
Bardez	2017-06-01	FALSE	monsoon	1	(20,43]	0.11798531758131525	(25,43]	-0.06253048006469285	(1.13e+04,2.95e+04]	0.6324560089458079	(70,98]	0.5433605575859164
Bardez	2017-07-01	FALSE	monsoon	1	(43,52]	0.17616573669428906	(25,43]	-0.12087264775799189	(1.13e+04,2.95e+04]	0.6324560089458079	(70,98]	0.5433605575859164
Bardez	2017-08-01	FALSE	monsoon	1	(43,52]	0.2308553306604846	(25,43]	-0.17571428538969286	(1.13e+04,2.95e+04]	0.6324560089458079	(70,98]	0.5433605575859164
Bardez	2017-09-01	FALSE	rainy	1	(43,52]	0.2822635489887084	(25,43]	-0.22726542476349162	(1.13e+04,2.95e+04]	0.6324560089458079	(70,98]	0.5433605575859164
Bardez	2017-10-01	FALSE	rainy	1	(43,52]	0.1998826427581881	(25,43]	-0.27572349577486266	(1.13e+04,2.95e+04]	0.6324560089458079	(70,98]	0.5433605575859164
Bardez	2017-11-01	FALSE	rainy	1	(43,52]	0.23498220828089522	(57,94]	0.8207544608521179	(1.13e+04,2.95e+04]	0.6324560089458079	(70,98]	0.5433605575859164
Bardez	2017-12-01	FALSE	winter	0	(43,52]	0.26797579987223974	(57,94]	0.7094151967038105	(1.13e+04,2.95e+04]	0.6324560089458079	(70,98]	0.5433605575859164
Bardez	2018-01-01	FALSE	winter	1	(43,52]	0.29898977596810383	(57,94]	0.6047562884044012	(1.13e+04,2.95e+04]	0.6324560089458079	(70,98]	0.5433605575859164
Bardez	2018-02-01	FALSE	winter	1	(43,52]	0.328142913498216	(57,94]	0.5063769146029569	(1.13e+04,2.95e+04]	0.6324560089458079	(70,98]	0.5433605575859164
Bardez	2018-03-01	FALSE	summer	1	(43,52]	0.35554686277652114	(57,94]	0.4139003032295989	(1.13e+04,2.95e+04]	0.6324560089458079	(70,98]	0.5433605575859164
Bardez	2018-04-01	FALSE	summer	1	(43,52]	0.38130657509812826	(43,57]	0.3269722885386426	(1.13e+04,2.95e+04]	0.6324560089458079	(70,98]	0.5433605575859164
Bardez	2018-05-01	FALSE	summer	1	(43,52]	0.4055207046804391	(43,57]	0.24525995472914355	(1.13e+04,2.95e+04]	0.6324560089458079	(70,98]	0.5433605575859164
Bardez	2018-06-01	FALSE	monsoon	0	(52,68.4]	0.42828198648781096	(43,57]	0.16845036094821456	(1.13e+04,2.95e+04]	0.6324560089458079	(70,98]	0.5433605575859164
Bardez	2018-07-01	FALSE	monsoon	0	(52,68.4]	0.4496775913867407	(43,57]	0.09624934279414141	(1.13e+04,2.95e+04]	0.6324560089458079	(70,98]	0.5433605575859164
Bardez	2018-08-01	FALSE	monsoon	0	(52,68.4]	0.4697894599917343	(43,57]	0.028380385729312233	(1.13e+04,2.95e+04]	0.6324560089458079	(70,98]	0.5433605575859164
Bardez	2018-09-01	FALSE	rainy	1	(52,68.4]	0.48869461648042845	(25,43]	-0.035416433911626875	(1.13e+04,2.95e+04]	0.6324560089458079	(70,98]	0.5433605575859164
Bardez	2018-10-01	FALSE	rainy	0	(52,68.4]	0.606966535818322	(57,94]	0.9244965809358124	(1.13e+04,2.95e+04]	0.6324560089458079	(70,98]	0.5433605575859164
Bardez	2018-11-01	FALSE	rainy	1	(52,68.4]	0.6056045226165455	(57,94]	0.806932789582483	(1.13e+04,2.95e+04]	0.6324560089458079	(70,98]	0.5433605575859164
Bardez	2018-12-01	FALSE	winter	0	(52,68.4]	0.6043242302068756	(57,94]	0.6964228257103536	(1.13e+04,2.95e+04]	0.6324560089458079	(70,98]	0.5433605575859164
Bardez	2019-01-01	FALSE	winter	0	(52,68.4]	0.603120755341786	(57,94]	0.5925434596705517	(1.13e+04,2.95e+04]	0.6324560089458079	(70,98]	0.5433605575859164
Bardez	2019-02-01	FALSE	winter	0	(52,68.4]	0.6019894889686017	(57,94]	0.49489685559313823	(1.13e+04,2.95e+04]	0.6324560089458079	(70,98]	0.5433605575859164
Bardez	2019-03-01	FALSE	summer	0	(52,68.4]	0.6009260985778082	(57,94]	0.4031090477603696	(1.13e+04,2.95e+04]	0.6324560089458079	(70,98]	0.5433605575859164
Bardez	2019-04-01	FALSE	summer	0	(52,68.4]	0.5999265116104624	(43,57]	0.3168285083975669	(1.13e+04,2.95e+04]	0.6324560089458079	(70,98]	0.5433605575859164
Bardez	2019-05-01	FALSE	summer	0	(52,68.4]	0.5989868998611575	(43,57]	0.23572480139653232	(1.13e+04,2.95e+04]	0.6324560089458079	(70,98]	0.5433605575859164
Bardez	2019-06-01	FALSE	monsoon	0	(52,68.4]	0.598103664816811	(43,57]	0.15948731681555992	(1.13e+04,2.95e+04]	0.6324560089458079	(70,98]	0.5433605575859164
Bardez	2019-07-01	FALSE	monsoon	0	(52,68.4]	0.5972734238751252	(43,57]	0.08782408130944598	(1.13e+04,2.95e+04]	0.6324560089458079	(70,98]	0.5433605575859164
Bardez	2019-08-01	FALSE	monsoon	0	(52,68.4]	0.5964929973899404	(25,43]	0.02046063993369869	(1.13e+04,2.95e+04]	0.6324560089458079	(70,98]	0.5433605575859164
Bardez	2019-09-01	FALSE	rainy	0	(52,68.4]	0.5957593964938667	(25,43]	-0.042860994959503636	(1.13e+04,2.95e+04]	0.6324560089458079	(70,98]	0.5433605575859164
Bardez	2019-10-01	FALSE	rainy	0	(52,68.4]	0.4945687394130373	(25,43]	-0.10238333175911368	(1.13e+04,2.95e+04]	0.6324560089458079	(70,98]	0.5433605575859164
Bardez	2019-11-01	FALSE	rainy	0	(43,52]	0.39772408333078324	(25,43]	-0.17584402847175049	(1.13e+04,2.95e+04]	0.6324560089458079	(70,98]	0.5433605575859164
Bardez	2019-12-01	FALSE	winter	0	(43,52]	0.3066901066134648	(25,43]	-0.22738738326062574	(1.13e+04,2.95e+04]	0.6324560089458079	(70,98]	0.5433605575859164
Bicholim	2015-09-01	FALSE	rainy	0	(20,43]	-0.48060193379942856	[1.54,25]	-0.47410287073285867	(7.23e+03,1.13e+04]	-0.10801950982486586	(30,70]	-0.12015833951672285
Bicholim	2015-10-01	FALSE	rainy	1	(20,43]	-0.4686489186659241	[1.54,25]	-0.5913364753280318	(7.23e+03,1.13e+04]	-0.10801950982486586	(30,70]	-0.12015833951672285
Bicholim	2015-11-01	FALSE	rainy	1	(20,43]	-0.4574130844404301	[1.54,25]	-0.6179502833055301	(7.23e+03,1.13e+04]	-0.10801950982486586	(30,70]	-0.12015833951672285
Bicholim	2015-12-01	FALSE	winter	1	(20,43]	-0.4468514002684656	[1.54,25]	-0.6429672628043788	(7.23e+03,1.13e+04]	-0.10801950982486586	(30,70]	-0.12015833951672285
Bicholim	2016-01-01	FALSE	winter	1	(20,43]	-0.43692341714681887	[1.54,25]	-0.6664832235332966	(7.23e+03,1.13e+04]	-0.10801950982486586	(30,70]	-0.12015833951672285
Bicholim	2016-02-01	FALSE	winter	0	(20,43]	-0.42759111301247127	[1.54,25]	-0.6885882266184791	(7.23e+03,1.13e+04]	-0.10801950982486586	(30,70]	-0.12015833951672285
Bicholim	2016-03-01	FALSE	summer	0	(20,43]	-0.4756174378270289	[1.54,25]	-0.709366929518551	(7.23e+03,1.13e+04]	-0.10801950982486586	(30,70]	-0.12015833951672285
Bicholim	2016-04-01	FALSE	summer	0	[2.21,20]	-0.5207621831527133	[1.54,25]	-0.7288989102446182	(7.23e+03,1.13e+04]	-0.10801950982486586	(30,70]	-0.12015833951672285
Bicholim	2016-05-01	FALSE	summer	0	[2.21,20]	-0.5631982437588564	[1.54,25]	-0.7472589721271216	(7.23e+03,1.13e+04]	-0.10801950982486586	(30,70]	-0.12015833951672285
Bicholim	2016-06-01	FALSE	monsoon	0	[2.21,20]	-0.603088140728631	[1.54,25]	-0.7645174302966746	(7.23e+03,1.13e+04]	-0.10801950982486586	(30,70]	-0.12015833951672285
Bicholim	2016-07-01	FALSE	monsoon	0	[2.21,20]	-0.6405846438802192	[1.54,25]	-0.7807403809760547	(7.23e+03,1.13e+04]	-0.10801950982486586	(30,70]	-0.12015833951672285
Bicholim	2016-08-01	FALSE	monsoon	0	[2.21,20]	-0.675831356842712	[1.54,25]	-0.7959899546146718	(7.23e+03,1.13e+04]	-0.10801950982486586	(30,70]	-0.12015833951672285
Bicholim	2016-09-01	FALSE	rainy	0	[2.21,20]	-0.7089632670274555	[1.54,25]	-0.8103245538349718	(7.23e+03,1.13e+04]	-0.10801950982486586	(30,70]	-0.12015833951672285
Bicholim	2016-10-01	FALSE	rainy	0	[2.21,20]	-0.7318705642970057	[1.54,25]	-0.8237990771020539	(7.23e+03,1.13e+04]	-0.10801950982486586	(30,70]	-0.12015833951672285
Bicholim	2016-11-01	FALSE	rainy	0	[2.21,20]	-0.753403423730383	[1.54,25]	-0.836465128973111	(7.23e+03,1.13e+04]	-0.10801950982486586	(30,70]	-0.12015833951672285
Bicholim	2016-12-01	FALSE	winter	0	[2.21,20]	-0.7736443115977578	[1.54,25]	-0.8483712177319048	(7.23e+03,1.13e+04]	-0.10801950982486586	(30,70]	-0.12015833951672285
Bicholim	2017-01-01	FALSE	winter	0	[2.21,20]	-0.79267074619309	[1.54,25]	-0.859562941165171	(7.23e+03,1.13e+04]	-0.10801950982486586	(30,70]	-0.12015833951672285
Bicholim	2017-02-01	FALSE	winter	0	[2.21,20]	-0.8105555947127021	[1.54,25]	-0.8700831611924411	(7.23e+03,1.13e+04]	-0.10801950982486586	(30,70]	-0.12015833951672285
Bicholim	2017-03-01	FALSE	summer	0	[2.21,20]	-0.8273673523211376	[1.54,25]	-0.8799721680180751	(7.23e+03,1.13e+04]	-0.10801950982486586	(30,70]	-0.12015833951672285
Bicholim	2017-04-01	FALSE	summer	0	[2.21,20]	-0.843170404473067	[1.54,25]	-0.8892678344341709	(7.23e+03,1.13e+04]	-0.10801950982486586	(30,70]	-0.12015833951672285
Bicholim	2017-05-01	FALSE	summer	0	[2.21,20]	-0.8580252734958806	[1.54,25]	-0.898005760865301	(7.23e+03,1.13e+04]	-0.10801950982486586	(30,70]	-0.12015833951672285
Bicholim	2017-06-01	FALSE	monsoon	0	[2.21,20]	-0.8719888503773254	[1.54,25]	-0.9062194117105634	(7.23e+03,1.13e+04]	-0.10801950982486586	(30,70]	-0.12015833951672285
Bicholim	2017-07-01	FALSE	monsoon	0	[2.21,20]	-0.8851146126458836	[1.54,25]	-0.9139402435051099	(7.23e+03,1.13e+04]	-0.10801950982486586	(30,70]	-0.12015833951672285
Bicholim	2017-08-01	FALSE	monsoon	0	[2.21,20]	-0.8974528291783281	[1.54,25]	-0.9211978253919838	(7.23e+03,1.13e+04]	-0.10801950982486586	(30,70]	-0.12015833951672285
Bicholim	2017-09-01	FALSE	rainy	0	[2.21,20]	-0.9090507527188262	[1.54,25]	-0.9280199523656453	(7.23e+03,1.13e+04]	-0.10801950982486586	(30,70]	-0.12015833951672285
Bicholim	2017-10-01	FALSE	rainy	0	[2.21,20]	-0.9199528008468942	[1.54,25]	-0.9344327517208868	(7.23e+03,1.13e+04]	-0.10801950982486586	(30,70]	-0.12015833951672285
Bicholim	2017-11-01	FALSE	rainy	0	[2.21,20]	-0.9302007260872782	[1.54,25]	-0.9404607831148141	(7.23e+03,1.13e+04]	-0.10801950982486586	(30,70]	-0.12015833951672285
Bicholim	2017-12-01	FALSE	winter	1	[2.21,20]	-0.7839246821813076	(57,94]	0.6360339193504465	(7.23e+03,1.13e+04]	-0.10801950982486586	(30,70]	-0.12015833951672285
Bicholim	2018-01-01	FALSE	winter	0	[2.21,20]	-0.6464252009096952	(57,94]	0.5357778876922392	(7.23e+03,1.13e+04]	-0.10801950982486586	(30,70]	-0.12015833951672285
Bicholim	2018-02-01	FALSE	winter	0	[2.21,20]	-0.5171756885143798	(57,94]	0.4415372179335242	(7.23e+03,1.13e+04]	-0.10801950982486586	(30,70]	-0.12015833951672285
Bicholim	2018-03-01	FALSE	summer	0	(20,43]	-0.3956811468627831	(43,57]	0.35295098836033223	(7.23e+03,1.13e+04]	-0.10801950982486586	(30,70]	-0.12015833951672285
Bicholim	2018-04-01	FALSE	summer	0	(20,43]	-0.2814762777102823	(43,57]	0.26967993256153183	(7.23e+03,1.13e+04]	-0.10801950982486586	(30,70]	-0.12015833951672285
Bicholim	2018-05-01	FALSE	summer	0	(20,43]	-0.1741237007069316	(43,57]	0.1914051401106594	(7.23e+03,1.13e+04]	-0.10801950982486586	(30,70]	-0.12015833951672285
Bicholim	2018-06-01	FALSE	monsoon	0	(20,43]	-0.07321227832378191	(43,57]	0.1178268352068394	(7.23e+03,1.13e+04]	-0.10801950982486586	(30,70]	-0.12015833951672285
Bicholim	2018-07-01	FALSE	monsoon	0	(20,43]	0.02164445871637884	(43,57]	0.04866322859724854	(7.23e+03,1.13e+04]	-0.10801950982486586	(30,70]	-0.12015833951672285
Bicholim	2018-08-01	FALSE	monsoon	0	(43,52]	0.19490378485320717	(57,94]	0.8370328930314649	(7.23e+03,1.13e+04]	-0.10801950982486586	(30,70]	-0.12015833951672285
Bicholim	2018-09-01	FALSE	rainy	0	(43,52]	0.35776755142182587	(57,94]	0.7247169229523966	(7.23e+03,1.13e+04]	-0.10801950982486586	(30,70]	-0.12015833951672285
Bicholim	2018-10-01	FALSE	rainy	0	(52,68.4]	0.5108594919963273	(57,94]	0.6191399110780721	(7.23e+03,1.13e+04]	-0.10801950982486586	(30,70]	-0.12015833951672285
Bicholim	2018-11-01	FALSE	rainy	0	(52,68.4]	0.654765916136359	(57,94]	0.5198975199162077	(7.23e+03,1.13e+04]	-0.10801950982486586	(30,70]	-0.12015833951672285
Bicholim	2018-12-01	FALSE	winter	0	(52,68.4]	0.6341288611960568	(57,94]	0.4266096722240546	(7.23e+03,1.13e+04]	-0.10801950982486586	(30,70]	-0.12015833951672285
Bicholim	2019-01-01	FALSE	winter	0	(52,68.4]	0.6147300295521732	(43,57]	0.3389190953934308	(7.23e+03,1.13e+04]	-0.10801950982486586	(30,70]	-0.12015833951672285
Bicholim	2019-02-01	FALSE	winter	0	(52,68.4]	0.5964951278069225	(43,57]	0.25648995317264434	(7.23e+03,1.13e+04]	-0.10801950982486586	(30,70]	-0.12015833951672285
Bicholim	2019-03-01	FALSE	summer	0	(52,68.4]	0.5793543201663867	(43,57]	0.17900655948510544	(7.23e+03,1.13e+04]	-0.10801950982486586	(30,70]	-0.12015833951672285
Bicholim	2019-04-01	FALSE	summer	0	(52,68.4]	0.563241960984283	(43,57]	0.10617216941881855	(7.23e+03,1.13e+04]	-0.10801950982486586	(30,70]	-0.12015833951672285
Bicholim	2019-05-01	FALSE	summer	0	(52,68.4]	0.5480963433531056	(43,57]	0.03770784275650919	(7.23e+03,1.13e+04]	-0.10801950982486586	(30,70]	-0.12015833951672285
Bicholim	2019-06-01	FALSE	monsoon	0	(52,68.4]	0.5338594627797989	(25,43]	-0.02664862430606191	(7.23e+03,1.13e+04]	-0.10801950982486586	(30,70]	-0.12015833951672285
Bicholim	2019-07-01	FALSE	monsoon	0	(52,68.4]	0.5204767950408908	(25,43]	-0.08714370334487864	(7.23e+03,1.13e+04]	-0.10801950982486586	(30,70]	-0.12015833951672285
Bicholim	2019-08-01	FALSE	monsoon	0	(43,52]	0.4238030940472394	(25,43]	-0.14400907764136633	(7.23e+03,1.13e+04]	-0.10801950982486586	(30,70]	-0.12015833951672285
Bicholim	2019-09-01	FALSE	rainy	0	(43,52]	0.33292981511320735	(25,43]	-0.19746252948006468	(7.23e+03,1.13e+04]	-0.10801950982486586	(30,70]	-0.12015833951672285
Bicholim	2019-10-01	FALSE	rainy	0	(43,52]	0.2475089329152172	(25,43]	-0.24770877420844128	(7.23e+03,1.13e+04]	-0.10801950982486586	(30,70]	-0.12015833951672285
Bicholim	2019-11-01	FALSE	rainy	0	(43,52]	0.31108874004309245	(57,94]	1.165103596011561	(7.23e+03,1.13e+04]	-0.10801950982486586	(30,70]	-0.12015833951672285
Bicholim	2019-12-01	FALSE	winter	0	(43,52]	0.37085375874329507	(57,94]	1.033103383753687	(7.23e+03,1.13e+04]	-0.10801950982486586	(30,70]	-0.12015833951672285
Canacona	2015-09-01	TRUE	rainy	0	[2.21,20]	-0.8086742216453342	(25,43]	-0.37327853377525616	(4.11e+03,7.23e+03]	-0.34890787068568546	(10,30]	-0.4424620853408026
Canacona	2015-10-01	TRUE	rainy	0	[2.21,20]	-0.7737462641933192	(25,43]	-0.41297581824592117	(4.11e+03,7.23e+03]	-0.34890787068568546	(10,30]	-0.4424620853408026
Canacona	2015-11-01	TRUE	rainy	0	[2.21,20]	-0.7409139841884249	[1.54,25]	-0.4502912656483463	(4.11e+03,7.23e+03]	-0.34890787068568546	(10,30]	-0.4424620853408026
Canacona	2015-12-01	TRUE	winter	0	[2.21,20]	-0.7100516409838243	[1.54,25]	-0.4853677862066259	(4.11e+03,7.23e+03]	-0.34890787068568546	(10,30]	-0.4424620853408026
Canacona	2016-01-01	TRUE	winter	0	[2.21,20]	-0.6810410383714998	[1.54,25]	-0.5183397155314088	(4.11e+03,7.23e+03]	-0.34890787068568546	(10,30]	-0.4424620853408026
Canacona	2016-02-01	TRUE	winter	0	[2.21,20]	-0.6537710719159147	[1.54,25]	-0.5493333290967047	(4.11e+03,7.23e+03]	-0.34890787068568546	(10,30]	-0.4424620853408026
Canacona	2016-03-01	TRUE	summer	0	[2.21,20]	-0.6281373034476646	[1.54,25]	-0.5784673258480828	(4.11e+03,7.23e+03]	-0.34890787068568546	(10,30]	-0.4424620853408026
Canacona	2016-04-01	TRUE	summer	0	(20,43]	-0.4736708165489621	(57,94]	0.7171453282609748	(4.11e+03,7.23e+03]	-0.34890787068568546	(10,30]	-0.4424620853408026
Canacona	2016-05-01	TRUE	summer	0	(20,43]	-0.3284723188641818	(57,94]	0.6120226120681357	(4.11e+03,7.23e+03]	-0.34890787068568546	(10,30]	-0.4424620853408026
Canacona	2016-06-01	TRUE	monsoon	0	(20,43]	-0.19198573104048816	(57,94]	0.513207258846867	(4.11e+03,7.23e+03]	-0.34890787068568546	(10,30]	-0.4424620853408026
Canacona	2016-07-01	TRUE	monsoon	0	(20,43]	-0.06368833848621634	(57,94]	0.4203208268188745	(4.11e+03,7.23e+03]	-0.34890787068568546	(10,30]	-0.4424620853408026
Canacona	2016-08-01	TRUE	monsoon	0	(20,43]	0.0569112105147994	(43,57]	0.33300758071256176	(4.11e+03,7.23e+03]	-0.34890787068568546	(10,30]	-0.4424620853408026
Canacona	2016-09-01	TRUE	rainy	0	(20,43]	0.11842218913126136	(43,57]	0.25093312937262724	(4.11e+03,7.23e+03]	-0.34890787068568546	(10,30]	-0.4424620853408026
Canacona	2016-10-01	TRUE	rainy	0	(43,52]	0.17624250903073543	(43,57]	0.17378314511308943	(4.11e+03,7.23e+03]	-0.34890787068568546	(10,30]	-0.4424620853408026
Canacona	2016-11-01	TRUE	rainy	0	(43,52]	0.23059360973624127	(43,57]	0.10126215990912339	(4.11e+03,7.23e+03]	-0.34890787068568546	(10,30]	-0.4424620853408026
Canacona	2016-12-01	TRUE	winter	0	(43,52]	0.28168364439941646	(43,57]	0.033092433817395545	(4.11e+03,7.23e+03]	-0.34890787068568546	(10,30]	-0.4424620853408026
Canacona	2017-01-01	TRUE	winter	0	(43,52]	0.3297082769828013	(25,43]	-0.030987108708828554	(4.11e+03,7.23e+03]	-0.34890787068568546	(10,30]	-0.4424620853408026
Canacona	2017-02-01	TRUE	winter	0	(43,52]	0.3748514316111831	(25,43]	-0.09122187868347928	(4.11e+03,7.23e+03]	-0.34890787068568546	(10,30]	-0.4424620853408026
Canacona	2017-03-01	TRUE	summer	0	(43,52]	0.41728599696186225	(25,43]	-0.1478425624596511	(4.11e+03,7.23e+03]	-0.34890787068568546	(10,30]	-0.4424620853408026
Canacona	2017-04-01	TRUE	summer	0	(43,52]	0.3268037438529527	(25,43]	-0.20106600520925236	(4.11e+03,7.23e+03]	-0.34890787068568546	(10,30]	-0.4424620853408026
Canacona	2017-05-01	TRUE	summer	0	(43,52]	0.2417504259305776	(25,43]	-0.25109604139387776	(4.11e+03,7.23e+03]	-0.34890787068568546	(10,30]	-0.4424620853408026
Canacona	2017-06-01	TRUE	monsoon	0	(20,43]	0.16180030708354542	(25,43]	-0.2981242754074255	(4.11e+03,7.23e+03]	-0.34890787068568546	(10,30]	-0.4424620853408026
Canacona	2017-07-01	TRUE	monsoon	0	(20,43]	0.08664719536733491	(25,43]	-0.3423308153801603	(4.11e+03,7.23e+03]	-0.34890787068568546	(10,30]	-0.4424620853408026
Canacona	2017-08-01	TRUE	monsoon	0	(20,43]	0.016003270354097245	(25,43]	-0.3838849629545311	(4.11e+03,7.23e+03]	-0.34890787068568546	(10,30]	-0.4424620853408026
Canacona	2017-09-01	TRUE	rainy	1	(20,43]	0.04146870068365436	(57,94]	0.5093555927495234	(4.11e+03,7.23e+03]	-0.34890787068568546	(10,30]	-0.4424620853408026
Canacona	2017-10-01	TRUE	rainy	0	(20,43]	0.06540620519343866	(57,94]	0.4167002606873713	(4.11e+03,7.23e+03]	-0.34890787068568546	(10,30]	-0.4424620853408026
Canacona	2017-11-01	TRUE	rainy	0	(20,43]	0.08790745943263575	(43,57]	0.32960424854894843	(4.11e+03,7.23e+03]	-0.34890787068568546	(10,30]	-0.4424620853408026
Canacona	2017-12-01	TRUE	winter	1	(20,43]	0.10905863841748097	(43,57]	0.2477339971388311	(4.11e+03,7.23e+03]	-0.34890787068568546	(10,30]	-0.4424620853408026
Canacona	2018-01-01	TRUE	winter	1	(20,43]	0.12894074666323546	(43,57]	0.1707759608133208	(4.11e+03,7.23e+03]	-0.34890787068568546	(10,30]	-0.4424620853408026
Canacona	2018-02-01	TRUE	winter	0	(20,43]	0.14762992841424455	(43,57]	0.09843540666734102	(4.11e+03,7.23e+03]	-0.34890787068568546	(10,30]	-0.4424620853408026
Canacona	2018-03-01	TRUE	summer	0	(43,52]	0.16519775926019337	(43,57]	0.030435285770120377	(4.11e+03,7.23e+03]	-0.34890787068568546	(10,30]	-0.4424620853408026
Canacona	2018-04-01	TRUE	summer	0	(43,52]	0.18171152025538495	(25,43]	-0.03348482787326744	(4.11e+03,7.23e+03]	-0.34890787068568546	(10,30]	-0.4424620853408026
Canacona	2018-05-01	TRUE	summer	0	(43,52]	0.19723445559086536	(25,43]	-0.0935697346980516	(4.11e+03,7.23e+03]	-0.34890787068568546	(10,30]	-0.4424620853408026
Canacona	2018-06-01	TRUE	monsoon	1	(43,52]	0.3214333687599249	(57,94]	0.9622427662847098	(4.11e+03,7.23e+03]	-0.34890787068568546	(10,30]	-0.4424620853408026
Canacona	2018-07-01	TRUE	monsoon	0	(52,68.4]	0.4381803471388408	(57,94]	0.8424142038104464	(4.11e+03,7.23e+03]	-0.34890787068568546	(10,30]	-0.4424620853408026
Canacona	2018-08-01	TRUE	monsoon	0	(52,68.4]	0.5479225068150221	(57,94]	0.7297753550846393	(4.11e+03,7.23e+03]	-0.34890787068568546	(10,30]	-0.4424620853408026
Canacona	2018-09-01	TRUE	rainy	1	(52,68.4]	0.5592094170686313	(57,94]	0.6238948372823806	(4.11e+03,7.23e+03]	-0.34890787068568546	(10,30]	-0.4424620853408026
Canacona	2018-10-01	TRUE	rainy	0	(52,68.4]	0.5698191127070238	(57,94]	0.5243671505482571	(4.11e+03,7.23e+03]	-0.34890787068568546	(10,30]	-0.4424620853408026
Canacona	2018-11-01	TRUE	rainy	0	(52,68.4]	0.5797922266071128	(57,94]	0.4308111250181813	(4.11e+03,7.23e+03]	-0.34890787068568546	(10,30]	-0.4424620853408026
Canacona	2018-12-01	TRUE	winter	0	(52,68.4]	0.5891669536731965	(43,57]	0.34286846101991003	(4.11e+03,7.23e+03]	-0.34890787068568546	(10,30]	-0.4424620853408026
Canacona	2019-01-01	TRUE	winter	0	(52,68.4]	0.5979791971153153	(43,57]	0.26020235686153476	(4.11e+03,7.23e+03]	-0.34890787068568546	(10,30]	-0.4424620853408026
Canacona	2019-02-01	TRUE	winter	0	(52,68.4]	0.6062627059509069	(43,57]	0.18249621895266246	(4.11e+03,7.23e+03]	-0.34890787068568546	(10,30]	-0.4424620853408026
Canacona	2019-03-01	TRUE	summer	0	(52,68.4]	0.6140492042563629	(43,57]	0.10945244931832221	(4.11e+03,7.23e+03]	-0.34890787068568546	(10,30]	-0.4424620853408026
Canacona	2019-04-01	TRUE	summer	0	(52,68.4]	0.6213685126634918	(43,57]	0.040791305862042354	(4.11e+03,7.23e+03]	-0.34890787068568546	(10,30]	-0.4424620853408026
Canacona	2019-05-01	TRUE	summer	0	(52,68.4]	0.6282486625661928	(25,43]	-0.02375016898686066	(4.11e+03,7.23e+03]	-0.34890787068568546	(10,30]	-0.4424620853408026
Canacona	2019-06-01	TRUE	monsoon	0	(52,68.4]	0.5251086495210233	(25,43]	-0.08441915534482966	(4.11e+03,7.23e+03]	-0.34890787068568546	(10,30]	-0.4424620853408026
Canacona	2019-07-01	TRUE	monsoon	0	(52,68.4]	0.42815703725856424	(25,43]	-0.14144800252132028	(4.11e+03,7.23e+03]	-0.34890787068568546	(10,30]	-0.4424620853408026
Canacona	2019-08-01	TRUE	monsoon	0	(43,52]	0.33702252173185276	(25,43]	-0.1950551188672212	(4.11e+03,7.23e+03]	-0.34890787068568546	(10,30]	-0.4424620853408026
Canacona	2019-09-01	TRUE	rainy	0	(43,52]	0.3264801928282363	(57,94]	0.5169115831317579	(4.11e+03,7.23e+03]	-0.34890787068568546	(10,30]	-0.4424620853408026
Canacona	2019-10-01	TRUE	rainy	0	(43,52]	0.31657040365883665	(57,94]	0.4238028916466718	(4.11e+03,7.23e+03]	-0.34890787068568546	(10,30]	-0.4424620853408026
Canacona	2019-11-01	TRUE	rainy	0	(43,52]	0.30725520183960114	(43,57]	0.33628072165069095	(4.11e+03,7.23e+03]	-0.34890787068568546	(10,30]	-0.4424620853408026
Canacona	2019-12-01	TRUE	winter	0	(43,52]	0.29849891212951984	(43,57]	0.25400988185446904	(4.11e+03,7.23e+03]	-0.34890787068568546	(10,30]	-0.4424620853408026
Dharbandora	2015-09-01	FALSE	rainy	0	[2.21,20]	-0.868104774568884	(25,43]	-0.3507166794326035	[2.22e+03,4.11e+03]	-0.483809752724765	[6.24,10]	-0.516099818116614
Dharbandora	2015-10-01	FALSE	rainy	0	[2.21,20]	-0.8235940834713164	(25,43]	-0.39176767516382777	[2.22e+03,4.11e+03]	-0.483809752724765	[6.24,10]	-0.516099818116614
Dharbandora	2015-11-01	FALSE	rainy	0	[2.21,20]	-0.7817540338396028	[1.54,25]	-0.4303556111511785	[2.22e+03,4.11e+03]	-0.483809752724765	[6.24,10]	-0.516099818116614
Dharbandora	2015-12-01	FALSE	winter	0	[2.21,20]	-0.742424387185792	[1.54,25]	-0.4666282709792881	[2.22e+03,4.11e+03]	-0.483809752724765	[6.24,10]	-0.516099818116614
Dharbandora	2016-01-01	FALSE	winter	0	[2.21,20]	-0.7054545193312098	[1.54,25]	-0.5007245712177114	[2.22e+03,4.11e+03]	-0.483809752724765	[6.24,10]	-0.516099818116614
Dharbandora	2016-02-01	FALSE	winter	0	[2.21,20]	-0.536555415622354	(57,94]	0.8285491933092763	[2.22e+03,4.11e+03]	-0.483809752724765	[6.24,10]	-0.516099818116614
Dharbandora	2016-03-01	FALSE	summer	0	(20,43]	-0.37779025813602946	(57,94]	0.7167422452135394	[2.22e+03,4.11e+03]	-0.483809752724765	[6.24,10]	-0.516099818116614
Dharbandora	2016-04-01	FALSE	summer	0	(20,43]	-0.2285510100988845	(57,94]	0.6116437140035468	[2.22e+03,4.11e+03]	-0.483809752724765	[6.24,10]	-0.516099818116614
Dharbandora	2016-05-01	FALSE	summer	0	(20,43]	-0.08826611694396828	(57,94]	0.5128510946661532	[2.22e+03,4.11e+03]	-0.483809752724765	[6.24,10]	-0.516099818116614
Dharbandora	2016-06-01	FALSE	monsoon	0	(20,43]	0.043601682621653	(57,94]	0.4199860324890038	[2.22e+03,4.11e+03]	-0.483809752724765	[6.24,10]	-0.516099818116614
Dharbandora	2016-07-01	FALSE	monsoon	0	(43,52]	0.16755741421333695	(43,57]	0.332692874042483	[2.22e+03,4.11e+03]	-0.483809752724765	[6.24,10]	-0.516099818116614
Dharbandora	2016-08-01	FALSE	monsoon	0	(43,52]	0.28407580190952	(43,57]	0.25063730510275367	[2.22e+03,4.11e+03]	-0.483809752724765	[6.24,10]	-0.516099818116614
Dharbandora	2016-09-01	FALSE	rainy	0	(43,52]	0.33573358842929973	(43,57]	0.1735050702994079	[2.22e+03,4.11e+03]	-0.483809752724765	[6.24,10]	-0.516099818116614
Dharbandora	2016-10-01	FALSE	rainy	0	(43,52]	0.3842919077578927	(43,57]	0.10100076958426284	[2.22e+03,4.11e+03]	-0.483809752724765	[6.24,10]	-0.516099818116614
Dharbandora	2016-11-01	FALSE	rainy	0	(52,68.4]	0.4299367279267702	(43,57]	0.032846726912026676	[2.22e+03,4.11e+03]	-0.483809752724765	[6.24,10]	-0.516099818116614
Dharbandora	2016-12-01	FALSE	winter	0	(52,68.4]	0.47284285888551475	(25,43]	-0.031218073199875285	[2.22e+03,4.11e+03]	-0.483809752724765	[6.24,10]	-0.516099818116614
Dharbandora	2017-01-01	FALSE	winter	0	(52,68.4]	0.5131746219867346	(25,43]	-0.09143898530506285	[2.22e+03,4.11e+03]	-0.483809752724765	[6.24,10]	-0.516099818116614
Dharbandora	2017-02-01	FALSE	winter	0	(43,52]	0.4169390513763329	(25,43]	-0.14804664268393977	[2.22e+03,4.11e+03]	-0.483809752724765	[6.24,10]	-0.516099818116614
Dharbandora	2017-03-01	FALSE	summer	0	(43,52]	0.3264776150025553	(25,43]	-0.20125784062008373	[2.22e+03,4.11e+03]	-0.483809752724765	[6.24,10]	-0.516099818116614
Dharbandora	2017-04-01	FALSE	summer	0	(43,52]	0.24144386481120417	(25,43]	-0.25127636668005915	[2.22e+03,4.11e+03]	-0.483809752724765	[6.24,10]	-0.516099818116614
Dharbandora	2017-05-01	FALSE	summer	0	(20,43]	0.16151213963133454	(25,43]	-0.29829378117643623	[2.22e+03,4.11e+03]	-0.483809752724765	[6.24,10]	-0.516099818116614
Dharbandora	2017-06-01	FALSE	monsoon	0	(20,43]	0.08637631796225657	(25,43]	-0.3424901508030303	[2.22e+03,4.11e+03]	-0.483809752724765	[6.24,10]	-0.516099818116614
Dharbandora	2017-07-01	FALSE	monsoon	0	(20,43]	0.13158696806459103	(57,94]	0.7914892666074769	[2.22e+03,4.11e+03]	-0.483809752724765	[6.24,10]	-0.516099818116614
Dharbandora	2017-08-01	FALSE	monsoon	0	(43,52]	0.17408497916078505	(57,94]	0.6819059141138477	[2.22e+03,4.11e+03]	-0.483809752724765	[6.24,10]	-0.516099818116614
Dharbandora	2017-09-01	FALSE	rainy	0	(43,52]	0.21403310959120816	(57,94]	0.5788975627698362	[2.22e+03,4.11e+03]	-0.483809752724765	[6.24,10]	-0.516099818116614
Dharbandora	2017-10-01	FALSE	rainy	0	(43,52]	0.2515843521958055	(57,94]	0.4820697125064656	[2.22e+03,4.11e+03]	-0.483809752724765	[6.24,10]	-0.516099818116614
Dharbandora	2017-11-01	FALSE	rainy	0	(43,52]	0.2868825202441269	(57,94]	0.39105153325889724	[2.22e+03,4.11e+03]	-0.483809752724765	[6.24,10]	-0.516099818116614
Dharbandora	2017-12-01	FALSE	winter	0	(43,52]	0.3200627982095491	(43,57]	0.30549444476618304	[2.22e+03,4.11e+03]	-0.483809752724765	[6.24,10]	-0.516099818116614
Dharbandora	2018-01-01	FALSE	winter	0	(43,52]	0.3512522594970459	(43,57]	0.22507078158303126	[2.22e+03,4.11e+03]	-0.483809752724765	[6.24,10]	-0.516099818116614
Dharbandora	2018-02-01	FALSE	winter	0	(43,52]	0.3805703531072928	(43,57]	0.14947253819086917	[2.22e+03,4.11e+03]	-0.483809752724765	[6.24,10]	-0.516099818116614
Dharbandora	2018-03-01	FALSE	summer	0	(43,52]	0.4081293611009253	(43,57]	0.07841018940223655	[2.22e+03,4.11e+03]	-0.483809752724765	[6.24,10]	-0.516099818116614
Dharbandora	2018-04-01	FALSE	summer	0	(52,68.4]	0.4660319387857106	(43,57]	0.33631734634691235	[2.22e+03,4.11e+03]	-0.483809752724765	[6.24,10]	-0.516099818116614
Dharbandora	2018-05-01	FALSE	summer	0	(52,68.4]	0.520460361809409	(43,57]	0.254044309068917	[2.22e+03,4.11e+03]	-0.483809752724765	[6.24,10]	-0.516099818116614
Dharbandora	2018-06-01	FALSE	monsoon	0	(52,68.4]	0.5716230794516853	(43,57]	0.17670765402760144	[2.22e+03,4.11e+03]	-0.483809752724765	[6.24,10]	-0.516099818116614
Dharbandora	2018-07-01	FALSE	monsoon	0	(52,68.4]	0.5038777115641578	(43,57]	0.10401119828876505	[2.22e+03,4.11e+03]	-0.483809752724765	[6.24,10]	-0.516099818116614
Dharbandora	2018-08-01	FALSE	monsoon	0	(52,68.4]	0.4401970657498818	(43,57]	0.035676529894258666	[2.22e+03,4.11e+03]	-0.483809752724765	[6.24,10]	-0.516099818116614
Dharbandora	2018-09-01	FALSE	rainy	0	(43,52]	0.3803372586844625	(25,43]	-0.028558058396577362	[2.22e+03,4.11e+03]	-0.483809752724765	[6.24,10]	-0.516099818116614
Dharbandora	2018-10-01	FALSE	rainy	0	(43,52]	0.3240690400429685	(25,43]	-0.08893857138996304	[2.22e+03,4.11e+03]	-0.483809752724765	[6.24,10]	-0.516099818116614
Dharbandora	2018-11-01	FALSE	rainy	0	(43,52]	0.2711769145199639	(25,43]	-0.1456962536037458	[2.22e+03,4.11e+03]	-0.483809752724765	[6.24,10]	-0.516099818116614
Dharbandora	2018-12-01	FALSE	winter	0	(43,52]	0.22145831652833958	(25,43]	-0.19904847488470145	[2.22e+03,4.11e+03]	-0.483809752724765	[6.24,10]	-0.516099818116614
Dharbandora	2019-01-01	FALSE	winter	0	(43,52]	0.17472283441621275	(25,43]	-0.24919956288879977	[2.22e+03,4.11e+03]	-0.483809752724765	[6.24,10]	-0.516099818116614
Dharbandora	2019-02-01	FALSE	winter	0	(20,43]	0.13079148123081358	(25,43]	-0.2963415856126523	[2.22e+03,4.11e+03]	-0.483809752724765	[6.24,10]	-0.516099818116614
Dharbandora	2019-03-01	FALSE	summer	0	(20,43]	0.08949600923653843	(25,43]	-0.3406550869730737	[2.22e+03,4.11e+03]	-0.483809752724765	[6.24,10]	-0.516099818116614
Dharbandora	2019-04-01	FALSE	summer	0	(20,43]	0.018681155391148403	(25,43]	-0.38230977825186957	[2.22e+03,4.11e+03]	-0.483809752724765	[6.24,10]	-0.516099818116614
Dharbandora	2019-05-01	FALSE	summer	0	(20,43]	-0.04788480722351814	[1.54,25]	-0.42146518805393784	[2.22e+03,4.11e+03]	-0.483809752724765	[6.24,10]	-0.516099818116614
Dharbandora	2019-06-01	FALSE	monsoon	0	(20,43]	-0.11045681208130492	[1.54,25]	-0.45827127326788214	[2.22e+03,4.11e+03]	-0.483809752724765	[6.24,10]	-0.516099818116614
Dharbandora	2019-07-01	FALSE	monsoon	0	(20,43]	-0.1692744966476242	[1.54,25]	-0.49286899336898954	[2.22e+03,4.11e+03]	-0.483809752724765	[6.24,10]	-0.516099818116614
Dharbandora	2019-08-01	FALSE	monsoon	0	(20,43]	-0.0929225064137783	(57,94]	0.8104943572237845	[2.22e+03,4.11e+03]	-0.483809752724765	[6.24,10]	-0.516099818116614
Dharbandora	2019-09-01	FALSE	rainy	0	(20,43]	-0.021151635593963092	(57,94]	0.6997706992931766	[2.22e+03,4.11e+03]	-0.483809752724765	[6.24,10]	-0.516099818116614
Dharbandora	2019-10-01	FALSE	rainy	0	(20,43]	0.04631298297666319	(57,94]	0.5956904608384055	[2.22e+03,4.11e+03]	-0.483809752724765	[6.24,10]	-0.516099818116614
Dharbandora	2019-11-01	FALSE	rainy	0	(20,43]	0.1097297244330517	(57,94]	0.4978550366909206	[2.22e+03,4.11e+03]	-0.483809752724765	[6.24,10]	-0.516099818116614
Dharbandora	2019-12-01	FALSE	winter	0	(43,52]	0.1693414614020573	(57,94]	0.4058897379922851	[2.22e+03,4.11e+03]	-0.483809752724765	[6.24,10]	-0.516099818116614
Mormugao	2015-09-01	FALSE	rainy	1	[2.21,20]	-0.7014983379632094	(25,43]	-0.3064217726313986	(7.23e+03,1.13e+04]	-0.1324698880251819	(70,98]	0.7991021510802453
Mormugao	2015-10-01	FALSE	rainy	1	[2.21,20]	-0.6525997145910649	(25,43]	-0.350130462770695	(7.23e+03,1.13e+04]	-0.1324698880251819	(70,98]	0.7991021510802453
Mormugao	2015-11-01	FALSE	rainy	1	[2.21,20]	-0.606635008621249	(25,43]	-0.3912166315016338	(7.23e+03,1.13e+04]	-0.1324698880251819	(70,98]	0.7991021510802453
Mormugao	2015-12-01	FALSE	winter	1	[2.21,20]	-0.5634281850096222	[1.54,25]	-0.4298376301087163	(7.23e+03,1.13e+04]	-0.1324698880251819	(70,98]	0.7991021510802453
Mormugao	2016-01-01	FALSE	winter	0	[2.21,20]	-0.5481067366159137	[1.54,25]	-0.4661413687993737	(7.23e+03,1.13e+04]	-0.1324698880251819	(70,98]	0.7991021510802453
Mormugao	2016-02-01	FALSE	winter	1	[2.21,20]	-0.5337045751258277	[1.54,25]	-0.5002668831685917	(7.23e+03,1.13e+04]	-0.1324698880251819	(70,98]	0.7991021510802453
Mormugao	2016-03-01	FALSE	summer	0	[2.21,20]	-0.5201665433251469	[1.54,25]	-0.5323448666756567	(7.23e+03,1.13e+04]	-0.1324698880251819	(70,98]	0.7991021510802453
Mormugao	2016-04-01	FALSE	summer	1	(20,43]	-0.507440793432507	[1.54,25]	-0.5624981711722977	(7.23e+03,1.13e+04]	-0.1324698880251819	(70,98]	0.7991021510802453
Mormugao	2016-05-01	FALSE	summer	0	(20,43]	-0.49547858853342536	[1.54,25]	-0.5908422773991403	(7.23e+03,1.13e+04]	-0.1324698880251819	(70,98]	0.7991021510802453
Mormugao	2016-06-01	FALSE	monsoon	0	(20,43]	-0.48423411592828874	[1.54,25]	-0.6174857372523723	(7.23e+03,1.13e+04]	-0.1324698880251819	(70,98]	0.7991021510802453
Mormugao	2016-07-01	FALSE	monsoon	0	(20,43]	-0.47366431167946027	[1.54,25]	-0.6425305895144103	(7.23e+03,1.13e+04]	-0.1324698880251819	(70,98]	0.7991021510802453
Mormugao	2016-08-01	FALSE	monsoon	0	(20,43]	-0.30876180292105326	(57,94]	0.9065268737051204	(7.23e+03,1.13e+04]	-0.1324698880251819	(70,98]	0.7991021510802453
Mormugao	2016-09-01	FALSE	rainy	0	(20,43]	-0.20071429527247953	(57,94]	0.7900412647856329	(7.23e+03,1.13e+04]	-0.1324698880251819	(70,98]	0.7991021510802453
Mormugao	2016-10-01	FALSE	rainy	1	(20,43]	-0.09914963808282024	(57,94]	0.6805447924013139	(7.23e+03,1.13e+04]	-0.1324698880251819	(70,98]	0.7991021510802453
Mormugao	2016-11-01	FALSE	rainy	0	(20,43]	-0.0036788603245405376	(57,94]	0.5776181083600549	(7.23e+03,1.13e+04]	-0.1324698880251819	(70,98]	0.7991021510802453
Mormugao	2016-12-01	FALSE	winter	0	(20,43]	0.08606367076824241	(57,94]	0.48086702536127107	(7.23e+03,1.13e+04]	-0.1324698880251819	(70,98]	0.7991021510802453
Mormugao	2017-01-01	FALSE	winter	0	(43,52]	0.17042164999545867	(57,94]	0.38992100734241425	(7.23e+03,1.13e+04]	-0.1324698880251819	(70,98]	0.7991021510802453
Mormugao	2017-02-01	FALSE	winter	0	(43,52]	0.24971815046904158	(43,57]	0.304431750404689	(7.23e+03,1.13e+04]	-0.1324698880251819	(70,98]	0.7991021510802453
Mormugao	2017-03-01	FALSE	summer	0	(43,52]	0.32425686091420947	(43,57]	0.22407184888322715	(7.23e+03,1.13e+04]	-0.1324698880251819	(70,98]	0.7991021510802453
Mormugao	2017-04-01	FALSE	summer	0	(43,52]	0.3943232487326674	(43,57]	0.1485335414530532	(7.23e+03,1.13e+04]	-0.1324698880251819	(70,98]	0.7991021510802453
Mormugao	2017-05-01	FALSE	summer	1	(52,68.4]	0.4601856532820179	(43,57]	0.077527532468689625	(7.23e+03,1.13e+04]	-0.1324698880251819	(70,98]	0.7991021510802453
Mormugao	2017-06-01	FALSE	monsoon	0	(52,68.4]	0.5220963135584075	(25,43]	0.010781884023387764	(7.23e+03,1.13e+04]	-0.1324698880251819	(70,98]	0.7991021510802453
Mormugao	2017-07-01	FALSE	monsoon	0	(52,68.4]	0.5802923342182135	(25,43]	-0.051959025515196045	(7.23e+03,1.13e+04]	-0.1324698880251819	(70,98]	0.7991021510802453
Mormugao	2017-08-01	FALSE	monsoon	0	(52,68.4]	0.4800297008739229	(25,43]	-0.11093548048146468	(7.23e+03,1.13e+04]	-0.1324698880251819	(70,98]	0.7991021510802453
Mormugao	2017-09-01	FALSE	rainy	0	(43,52]	0.38578282553029	(25,43]	-0.16637334814975718	(7.23e+03,1.13e+04]	-0.1324698880251819	(70,98]	0.7991021510802453
Mormugao	2017-10-01	FALSE	rainy	0	(43,52]	0.29719076270727496	(25,43]	-0.21848494375795238	(7.23e+03,1.13e+04]	-0.1324698880251819	(70,98]	0.7991021510802453
Mormugao	2017-11-01	FALSE	rainy	0	(43,52]	0.2955140757267642	(57,94]	0.5606031365253682	(7.23e+03,1.13e+04]	-0.1324698880251819	(70,98]	0.7991021510802453
Mormugao	2017-12-01	FALSE	winter	0	(43,52]	0.29393798996508375	(57,94]	0.4648729518366653	(7.23e+03,1.13e+04]	-0.1324698880251819	(70,98]	0.7991021510802453
Mormugao	2018-01-01	FALSE	winter	0	(43,52]	0.2924564693491042	(57,94]	0.37488657822928517	(7.23e+03,1.13e+04]	-0.1324698880251819	(70,98]	0.7991021510802453
Mormugao	2018-02-01	FALSE	winter	0	(43,52]	0.29106383997008345	(43,57]	0.29029938703834773	(7.23e+03,1.13e+04]	-0.1324698880251819	(70,98]	0.7991021510802453
Mormugao	2018-03-01	FALSE	summer	0	(43,52]	0.28975476835380426	(43,57]	0.21078742731886632	(7.23e+03,1.13e+04]	-0.1324698880251819	(70,98]	0.7991021510802453
Mormugao	2018-04-01	FALSE	summer	0	(43,52]	0.2885242410345014	(43,57]	0.13604618518255382	(7.23e+03,1.13e+04]	-0.1324698880251819	(70,98]	0.7991021510802453
Mormugao	2018-05-01	FALSE	summer	0	(43,52]	0.2873675453543571	(43,57]	0.06578941757442018	(7.23e+03,1.13e+04]	-0.1324698880251819	(70,98]	0.7991021510802453
Mormugao	2018-06-01	FALSE	monsoon	0	(43,52]	0.2862802514150212	(25,43]	-2.5194397722537925e-4	(7.23e+03,1.13e+04]	-0.1324698880251819	(70,98]	0.7991021510802453
Mormugao	2018-07-01	FALSE	monsoon	0	(43,52]	0.28525819511204564	(25,43]	-0.06233082383577216	(7.23e+03,1.13e+04]	-0.1324698880251819	(70,98]	0.7991021510802453
Mormugao	2018-08-01	FALSE	monsoon	0	(43,52]	0.28429746218724816	(25,43]	-0.1206849709028063	(7.23e+03,1.13e+04]	-0.1324698880251819	(70,98]	0.7991021510802453
Mormugao	2018-09-01	FALSE	rainy	0	(43,52]	0.3945642272867772	(57,94]	0.9526106508187339	(7.23e+03,1.13e+04]	-0.1324698880251819	(70,98]	0.7991021510802453
Mormugao	2018-10-01	FALSE	rainy	0	(52,68.4]	0.49821498648033435	(57,94]	0.8333600152724292	(7.23e+03,1.13e+04]	-0.1324698880251819	(70,98]	0.7991021510802453
Mormugao	2018-11-01	FALSE	rainy	0	(52,68.4]	0.5140468480491548	(57,94]	0.7212644178589034	(7.23e+03,1.13e+04]	-0.1324698880251819	(70,98]	0.7991021510802453
Mormugao	2018-12-01	FALSE	winter	0	(52,68.4]	0.5289287979238457	(57,94]	0.6158945562901885	(7.23e+03,1.13e+04]	-0.1324698880251819	(70,98]	0.7991021510802453
Mormugao	2019-01-01	FALSE	winter	0	(52,68.4]	0.5429178308060556	(57,94]	0.5168468864155968	(7.23e+03,1.13e+04]	-0.1324698880251819	(70,98]	0.7991021510802453
Mormugao	2019-02-01	FALSE	winter	0	(52,68.4]	0.5560675217153327	(57,94]	0.4237420767334805	(7.23e+03,1.13e+04]	-0.1324698880251819	(70,98]	0.7991021510802453
Mormugao	2019-03-01	FALSE	summer	0	(52,68.4]	0.5684282311700533	(43,57]	0.3362235556322912	(7.23e+03,1.13e+04]	-0.1324698880251819	(70,98]	0.7991021510802453
Mormugao	2019-04-01	FALSE	summer	0	(52,68.4]	0.5800472980574907	(43,57]	0.2539561457971732	(7.23e+03,1.13e+04]	-0.1324698880251819	(70,98]	0.7991021510802453
Mormugao	2019-05-01	FALSE	summer	0	(52,68.4]	0.5909692209316817	(43,57]	0.17662478055216255	(7.23e+03,1.13e+04]	-0.1324698880251819	(70,98]	0.7991021510802453
Mormugao	2019-06-01	FALSE	monsoon	0	(52,68.4]	0.6012358284334212	(43,57]	0.10393329722185232	(7.23e+03,1.13e+04]	-0.1324698880251819	(70,98]	0.7991021510802453
Mormugao	2019-07-01	FALSE	monsoon	0	(52,68.4]	0.6108864394850563	(43,57]	0.03560330289136065	(7.23e+03,1.13e+04]	-0.1324698880251819	(70,98]	0.7991021510802453
Mormugao	2019-08-01	FALSE	monsoon	0	(52,68.4]	0.6199580138735932	(25,43]	-0.02862689177930146	(7.23e+03,1.13e+04]	-0.1324698880251819	(70,98]	0.7991021510802453
Mormugao	2019-09-01	FALSE	rainy	0	(52,68.4]	0.5173154397499802	(25,43]	-0.08900327476972376	(7.23e+03,1.13e+04]	-0.1324698880251819	(70,98]	0.7991021510802453
Mormugao	2019-10-01	FALSE	rainy	0	(43,52]	0.42083142007378366	(25,43]	-0.14575707478072072	(7.23e+03,1.13e+04]	-0.1324698880251819	(70,98]	0.7991021510802453
Mormugao	2019-11-01	FALSE	rainy	0	(43,52]	0.42243652965589623	(57,94]	0.7375530242885378	(7.23e+03,1.13e+04]	-0.1324698880251819	(70,98]	0.7991021510802453
Mormugao	2019-12-01	FALSE	winter	0	(43,52]	0.4239453326630824	(57,94]	0.6312058463340451	(7.23e+03,1.13e+04]	-0.1324698880251819	(70,98]	0.7991021510802453
Pernem	2015-09-01	TRUE	rainy	0	[2.21,20]	-1.026301164411797	[1.54,25]	-0.9969889530225657	(4.11e+03,7.23e+03]	-0.16541341894369926	(10,30]	-0.17777476813130796
Pernem	2015-10-01	TRUE	rainy	0	[2.21,20]	-0.977944063859383	[1.54,25]	-0.4692946861638303	(4.11e+03,7.23e+03]	-0.16541341894369926	(10,30]	-0.17777476813130796
Pernem	2015-11-01	TRUE	rainy	0	[2.21,20]	-0.932488389340114	[1.54,25]	-0.5032310014911808	(4.11e+03,7.23e+03]	-0.16541341894369926	(10,30]	-0.17777476813130796
Pernem	2015-12-01	TRUE	winter	0	[2.21,20]	-0.889760055292001	[1.54,25]	-0.5351311378988903	(4.11e+03,7.23e+03]	-0.16541341894369926	(10,30]	-0.17777476813130796
Pernem	2016-01-01	TRUE	winter	1	[2.21,20]	-0.8495954212867748	[1.54,25]	-0.5651172661221375	(4.11e+03,7.23e+03]	-0.16541341894369926	(10,30]	-0.17777476813130796
Pernem	2016-02-01	TRUE	winter	0	[2.21,20]	-0.8118406653218623	[1.54,25]	-0.5933042266519896	(4.11e+03,7.23e+03]	-0.16541341894369926	(10,30]	-0.17777476813130796
Pernem	2016-03-01	TRUE	summer	0	[2.21,20]	-0.7763511947148445	[1.54,25]	-0.6197999695500507	(4.11e+03,7.23e+03]	-0.16541341894369926	(10,30]	-0.17777476813130796
Pernem	2016-04-01	TRUE	summer	0	[2.21,20]	-0.7429910923442478	[1.54,25]	-0.644705967874228	(4.11e+03,7.23e+03]	-0.16541341894369926	(10,30]	-0.17777476813130796
Pernem	2016-05-01	TRUE	summer	0	[2.21,20]	-0.7116325961158869	[1.54,25]	-0.6681176062989548	(4.11e+03,7.23e+03]	-0.16541341894369926	(10,30]	-0.17777476813130796
Pernem	2016-06-01	TRUE	monsoon	0	[2.21,20]	-0.6821556096612275	[1.54,25]	-0.6901245464181979	(4.11e+03,7.23e+03]	-0.16541341894369926	(10,30]	-0.17777476813130796
Pernem	2016-07-01	TRUE	monsoon	0	[2.21,20]	-0.6544472423938479	[1.54,25]	-0.7108110701302864	(4.11e+03,7.23e+03]	-0.16541341894369926	(10,30]	-0.17777476813130796
Pernem	2016-08-01	TRUE	monsoon	0	[2.21,20]	-0.628401377162511	[1.54,25]	-0.7302564024196496	(4.11e+03,7.23e+03]	-0.16541341894369926	(10,30]	-0.17777476813130796
Pernem	2016-09-01	TRUE	rainy	0	[2.21,20]	-0.6039182638450542	[1.54,25]	-0.7485350147716512	(4.11e+03,7.23e+03]	-0.16541341894369926	(10,30]	-0.17777476813130796
Pernem	2016-10-01	TRUE	rainy	0	[2.21,20]	-0.6331282613055486	[1.54,25]	-0.7657169103825324	(4.11e+03,7.23e+03]	-0.16541341894369926	(10,30]	-0.17777476813130796
Pernem	2016-11-01	TRUE	rainy	0	[2.21,20]	-0.6605856589184134	[1.54,25]	-0.7818678922567609	(4.11e+03,7.23e+03]	-0.16541341894369926	(10,30]	-0.17777476813130796
Pernem	2016-12-01	TRUE	winter	0	[2.21,20]	-0.6863956126745061	[1.54,25]	-0.7970498152185357	(4.11e+03,7.23e+03]	-0.16541341894369926	(10,30]	-0.17777476813130796
Pernem	2017-01-01	TRUE	winter	0	[2.21,20]	-0.7106569692052335	[1.54,25]	-0.8113208228026039	(4.11e+03,7.23e+03]	-0.16541341894369926	(10,30]	-0.17777476813130796
Pernem	2017-02-01	TRUE	winter	0	[2.21,20]	-0.7334626443441171	[1.54,25]	-0.8247355699316281	(4.11e+03,7.23e+03]	-0.16541341894369926	(10,30]	-0.17777476813130796
Pernem	2017-03-01	TRUE	summer	0	[2.21,20]	-0.7548999789746677	[1.54,25]	-0.8373454322329109	(4.11e+03,7.23e+03]	-0.16541341894369926	(10,30]	-0.17777476813130796
Pernem	2017-04-01	TRUE	summer	0	[2.21,20]	-0.7750510735273853	[1.54,25]	-0.8491987027961165	(4.11e+03,7.23e+03]	-0.16541341894369926	(10,30]	-0.17777476813130796
Pernem	2017-05-01	TRUE	summer	0	[2.21,20]	-0.7939931024069398	[1.54,25]	-0.86034077712553	(4.11e+03,7.23e+03]	-0.16541341894369926	(10,30]	-0.17777476813130796
Pernem	2017-06-01	TRUE	monsoon	0	[2.21,20]	-0.8117986095537211	[1.54,25]	-0.8708143269951787	(4.11e+03,7.23e+03]	-0.16541341894369926	(10,30]	-0.17777476813130796
Pernem	2017-07-01	TRUE	monsoon	0	[2.21,20]	-0.8285357862716954	[1.54,25]	-0.8806594638726483	(4.11e+03,7.23e+03]	-0.16541341894369926	(10,30]	-0.17777476813130796
Pernem	2017-08-01	TRUE	monsoon	0	[2.21,20]	-0.8442687323865913	[1.54,25]	-0.8899138925374698	(4.11e+03,7.23e+03]	-0.16541341894369926	(10,30]	-0.17777476813130796
Pernem	2017-09-01	TRUE	rainy	1	[2.21,20]	-0.6954676427344549	(57,94]	0.7614942147928984	(4.11e+03,7.23e+03]	-0.16541341894369926	(10,30]	-0.17777476813130796
Pernem	2017-10-01	TRUE	rainy	0	[2.21,20]	-0.5555946184614465	(57,94]	0.653710565408144	(4.11e+03,7.23e+03]	-0.16541341894369926	(10,30]	-0.17777476813130796
Pernem	2017-11-01	TRUE	rainy	0	(20,43]	-0.42411397564481884	(57,94]	0.5523939349864749	(4.11e+03,7.23e+03]	-0.16541341894369926	(10,30]	-0.17777476813130796
Pernem	2017-12-01	TRUE	winter	0	(20,43]	-0.30052217139718856	(57,94]	0.45715630239010613	(4.11e+03,7.23e+03]	-0.16541341894369926	(10,30]	-0.17777476813130796
Pernem	2018-01-01	TRUE	winter	0	(20,43]	-0.1843458754044163	(43,57]	0.36763292774951906	(4.11e+03,7.23e+03]	-0.16541341894369926	(10,30]	-0.17777476813130796
Pernem	2018-02-01	TRUE	winter	0	(20,43]	-0.07514015717121034	(43,57]	0.28348095558736763	(4.11e+03,7.23e+03]	-0.16541341894369926	(10,30]	-0.17777476813130796
Pernem	2018-03-01	TRUE	summer	1	(20,43]	0.027513217968003507	(43,57]	0.20437810175494486	(4.11e+03,7.23e+03]	-0.16541341894369926	(10,30]	-0.17777476813130796
Pernem	2018-04-01	TRUE	summer	1	(20,43]	0.12400739059886419	(43,57]	0.1300214191524677	(4.11e+03,7.23e+03]	-0.16541341894369926	(10,30]	-0.17777476813130796
Pernem	2018-05-01	TRUE	summer	0	(43,52]	0.21471191287187325	(43,57]	0.060126137506139245	(4.11e+03,7.23e+03]	-0.16541341894369926	(10,30]	-0.17777476813130796
Pernem	2018-06-01	TRUE	monsoon	0	(43,52]	0.3771653646183446	(57,94]	0.777758685166922	(4.11e+03,7.23e+03]	-0.16541341894369926	(10,30]	-0.17777476813130796
Pernem	2018-07-01	TRUE	monsoon	0	(52,68.4]	0.5298716092600273	(57,94]	0.6689991675597263	(4.11e+03,7.23e+03]	-0.16541341894369926	(10,30]	-0.17777476813130796
Pernem	2018-08-01	TRUE	monsoon	0	(52,68.4]	0.6734154792232091	(57,94]	0.5667652210089625	(4.11e+03,7.23e+03]	-0.16541341894369926	(10,30]	-0.17777476813130796
Pernem	2018-09-01	TRUE	rainy	0	(52,68.4]	0.6447566579884614	(57,94]	0.47066531125124433	(4.11e+03,7.23e+03]	-0.16541341894369926	(10,30]	-0.17777476813130796
Pernem	2018-10-01	TRUE	rainy	0	(52,68.4]	0.6178173660277987	(57,94]	0.38033139607898897	(4.11e+03,7.23e+03]	-0.16541341894369926	(10,30]	-0.17777476813130796
Pernem	2018-11-01	TRUE	rainy	0	(52,68.4]	0.5924944315847754	(43,57]	0.2954175158170694	(4.11e+03,7.23e+03]	-0.16541341894369926	(10,30]	-0.17777476813130796
Pernem	2018-12-01	TRUE	winter	1	(52,68.4]	0.5686908732083337	(43,57]	0.21559846837086463	(4.11e+03,7.23e+03]	-0.16541341894369926	(10,30]	-0.17777476813130796
Pernem	2019-01-01	TRUE	winter	1	(52,68.4]	0.5463155283344786	(43,57]	0.14056856377143254	(4.11e+03,7.23e+03]	-0.16541341894369926	(10,30]	-0.17777476813130796
Pernem	2019-02-01	TRUE	winter	0	(52,68.4]	0.5252827041530548	(43,57]	0.07004045344796599	(4.11e+03,7.23e+03]	-0.16541341894369926	(10,30]	-0.17777476813130796
Pernem	2019-03-01	TRUE	summer	1	(52,68.4]	0.5055118494225161	(25,43]	0.0037440297439075986	(4.11e+03,7.23e+03]	-0.16541341894369926	(10,30]	-0.17777476813130796
Pernem	2019-04-01	TRUE	summer	0	(52,68.4]	0.48692724597581005	(25,43]	-0.058574608537907295	(4.11e+03,7.23e+03]	-0.16541341894369926	(10,30]	-0.17777476813130796
Pernem	2019-05-01	TRUE	summer	0	(52,68.4]	0.4694577187359064	(25,43]	-0.11715412852281341	(4.11e+03,7.23e+03]	-0.16541341894369926	(10,30]	-0.17777476813130796
Pernem	2019-06-01	TRUE	monsoon	1	(43,52]	0.3758451623205542	(25,43]	-0.17221887730862506	(4.11e+03,7.23e+03]	-0.16541341894369926	(10,30]	-0.17777476813130796
Pernem	2019-07-01	TRUE	monsoon	0	(43,52]	0.405958845570303	(57,94]	0.9745919694892903	(4.11e+03,7.23e+03]	-0.16541341894369926	(10,30]	-0.17777476813130796
Pernem	2019-08-01	TRUE	monsoon	0	(52,68.4]	0.4342657078250665	(57,94]	0.8540224548227519	(4.11e+03,7.23e+03]	-0.16541341894369926	(10,30]	-0.17777476813130796
Pernem	2019-09-01	TRUE	rainy	0	(52,68.4]	0.46087415834454437	(57,94]	0.7406871110362065	(4.11e+03,7.23e+03]	-0.16541341894369926	(10,30]	-0.17777476813130796
Pernem	2019-10-01	TRUE	rainy	0	(52,68.4]	0.4858861018328533	(57,94]	0.6341518878768538	(4.11e+03,7.23e+03]	-0.16541341894369926	(10,30]	-0.17777476813130796
Pernem	2019-11-01	TRUE	rainy	1	(52,68.4]	0.5093973287118639	(57,94]	0.5340087781070623	(4.11e+03,7.23e+03]	-0.16541341894369926	(10,30]	-0.17777476813130796
Pernem	2019-12-01	TRUE	winter	1	(52,68.4]	0.5314978819781336	(57,94]	0.43987425492345783	(4.11e+03,7.23e+03]	-0.16541341894369926	(10,30]	-0.17777476813130796
Ponda	2015-09-01	FALSE	rainy	1	[2.21,20]	-0.9325532386767055	[1.54,25]	-0.9418445773376478	(1.13e+04,2.95e+04]	0.1592053074822449	(30,70]	-0.017064027119218582
Ponda	2015-10-01	FALSE	rainy	1	[2.21,20]	-0.9069009176311379	[1.54,25]	-0.590785353103566	(1.13e+04,2.95e+04]	0.1592053074822449	(30,70]	-0.017064027119218582
Ponda	2015-11-01	FALSE	rainy	0	[2.21,20]	-0.8827877358483042	[1.54,25]	-0.6174322284145324	(1.13e+04,2.95e+04]	0.1592053074822449	(30,70]	-0.017064027119218582
Ponda	2015-12-01	FALSE	winter	0	[2.21,20]	-0.8601213449724405	[1.54,25]	-0.6424802912068409	(1.13e+04,2.95e+04]	0.1592053074822449	(30,70]	-0.017064027119218582
Ponda	2016-01-01	FALSE	winter	0	[2.21,20]	-0.8388149375491287	[1.54,25]	-0.66602547023161085	(1.13e+04,2.95e+04]	0.1592053074822449	(30,70]	-0.017064027119218582
Ponda	2016-02-01	FALSE	winter	0	[2.21,20]	-0.7202434451081383	(43,57]	0.3118583894556711	(1.13e+04,2.95e+04]	0.1592053074822449	(30,70]	-0.017064027119218582
Ponda	2016-03-01	FALSE	summer	0	[2.21,20]	-0.6087862422136072	(43,57]	0.2310528895911504	(1.13e+04,2.95e+04]	0.1592053074822449	(30,70]	-0.017064027119218582
Ponda	2016-04-01	FALSE	summer	0	(20,43]	-0.504016471492748	(43,57]	0.15509571971850086	(1.13e+04,2.95e+04]	0.1592053074822449	(30,70]	-0.017064027119218582
Ponda	2016-05-01	FALSE	summer	0	(20,43]	-0.4055328870151404	(43,57]	0.08369598003821031	(1.13e+04,2.95e+04]	0.1592053074822449	(30,70]	-0.017064027119218582
Ponda	2016-06-01	FALSE	monsoon	0	(20,43]	-0.31295831760618925	(25,43]	0.0165802247387372	(1.13e+04,2.95e+04]	0.1592053074822449	(30,70]	-0.017064027119218582
Ponda	2016-07-01	FALSE	monsoon	0	(20,43]	-0.22593822236177505	(25,43]	-0.04650858524276754	(1.13e+04,2.95e+04]	0.1592053074822449	(30,70]	-0.017064027119218582
Ponda	2016-08-01	FALSE	monsoon	0	(20,43]	-0.14413933283202596	(25,43]	-0.10581206662538203	(1.13e+04,2.95e+04]	0.1592053074822449	(30,70]	-0.017064027119218582
Ponda	2016-09-01	FALSE	rainy	0	(20,43]	-0.06724837667406153	(25,43]	-0.16155733912503958	(1.13e+04,2.95e+04]	0.1592053074822449	(30,70]	-0.017064027119218582
Ponda	2016-10-01	FALSE	rainy	0	(20,43]	-0.030115097901738174	(25,43]	-0.21395789527471765	(1.13e+04,2.95e+04]	0.1592053074822449	(30,70]	-0.017064027119218582
Ponda	2016-11-01	FALSE	rainy	0	(20,43]	0.004790184144245872	(25,43]	-0.26321441805541507	(1.13e+04,2.95e+04]	0.1592053074822449	(30,70]	-0.017064027119218582
Ponda	2016-12-01	FALSE	winter	0	(20,43]	0.03760114926747082	(25,43]	-0.3095155494692707	(1.13e+04,2.95e+04]	0.1592053074822449	(30,70]	-0.017064027119218582
Ponda	2017-01-01	FALSE	winter	0	(20,43]	0.06844345648330227	(25,43]	-0.3530386129982947	(1.13e+04,2.95e+04]	0.1592053074822449	(30,70]	-0.017064027119218582
Ponda	2017-02-01	FALSE	winter	0	(20,43]	-0.0011082441968936379	(25,43]	-0.39395029271557735	(1.13e+04,2.95e+04]	0.1592053074822449	(30,70]	-0.017064027119218582
Ponda	2017-03-01	FALSE	summer	0	(20,43]	-0.0664868428362778	[1.54,25]	-0.43240727164982323	(1.13e+04,2.95e+04]	0.1592053074822449	(30,70]	-0.017064027119218582
Ponda	2017-04-01	FALSE	summer	0	(20,43]	-0.1279427255572986	[1.54,25]	-0.46855683184801433	(1.13e+04,2.95e+04]	0.1592053074822449	(30,70]	-0.017064027119218582
Ponda	2017-05-01	FALSE	summer	0	(20,43]	-0.1857112553150585	[1.54,25]	-0.5025374184343139	(1.13e+04,2.95e+04]	0.1592053074822449	(30,70]	-0.017064027119218582
Ponda	2017-06-01	FALSE	monsoon	0	(20,43]	-0.13431851142717852	(57,94]	0.538112329373491	(1.13e+04,2.95e+04]	0.1592053074822449	(30,70]	-0.017064027119218582
Ponda	2017-07-01	FALSE	monsoon	0	(20,43]	-0.0860093321725715	(57,94]	0.44373159311390103	(1.13e+04,2.95e+04]	0.1592053074822449	(30,70]	-0.017064027119218582
Ponda	2017-08-01	FALSE	monsoon	0	(20,43]	-0.040598703673240845	(43,57]	0.3550137010298865	(1.13e+04,2.95e+04]	0.1592053074822449	(30,70]	-0.017064027119218582
Ponda	2017-09-01	FALSE	rainy	0	(20,43]	0.0020872871161300307	(43,57]	0.27161888247091276	(1.13e+04,2.95e+04]	0.1592053074822449	(30,70]	-0.017064027119218582
Ponda	2017-10-01	FALSE	rainy	0	(20,43]	0.042212118458138465	(43,57]	0.19322775302547784	(1.13e+04,2.95e+04]	0.1592053074822449	(30,70]	-0.017064027119218582
Ponda	2017-11-01	FALSE	rainy	0	(20,43]	0.07992945991962638	(43,57]	0.11954009134676855	(1.13e+04,2.95e+04]	0.1592053074822449	(30,70]	-0.017064027119218582
Ponda	2017-12-01	FALSE	winter	0	(20,43]	0.11538376089342518	(43,57]	0.05027368936878191	(1.13e+04,2.95e+04]	0.1592053074822449	(30,70]	-0.017064027119218582
Ponda	2018-01-01	FALSE	winter	0	(20,43]	0.1487108038087961	(25,43]	-0.014836728490525664	(1.13e+04,2.95e+04]	0.1592053074822449	(30,70]	-0.017064027119218582
Ponda	2018-02-01	FALSE	winter	0	(43,52]	0.18003822414924459	(25,43]	-0.07604052127827444	(1.13e+04,2.95e+04]	0.1592053074822449	(30,70]	-0.017064027119218582
Ponda	2018-03-01	FALSE	summer	0	(43,52]	0.29739514810655904	(57,94]	0.7585274579385926	(1.13e+04,2.95e+04]	0.1592053074822449	(30,70]	-0.017064027119218582
Ponda	2018-04-01	FALSE	summer	0	(43,52]	0.40771065662643446	(57,94]	0.6509218139650966	(1.13e+04,2.95e+04]	0.1592053074822449	(30,70]	-0.017064027119218582
Ponda	2018-05-01	FALSE	summer	0	(52,68.4]	0.5114072346351174	(57,94]	0.5497725086300106	(1.13e+04,2.95e+04]	0.1592053074822449	(30,70]	-0.017064027119218582
Ponda	2018-06-01	FALSE	monsoon	0	(52,68.4]	0.5031868561031053	(57,94]	0.4546921616150291	(1.13e+04,2.95e+04]	0.1592053074822449	(30,70]	-0.017064027119218582
Ponda	2018-07-01	FALSE	monsoon	0	(52,68.4]	0.495459700283014	(43,57]	0.3653166354209469	(1.13e+04,2.95e+04]	0.1592053074822449	(30,70]	-0.017064027119218582
Ponda	2018-08-01	FALSE	monsoon	0	(52,68.4]	0.4881961738121282	(43,57]	0.2813036407985098	(1.13e+04,2.95e+04]	0.1592053074822449	(30,70]	-0.017064027119218582
Ponda	2018-09-01	FALSE	rainy	0	(52,68.4]	0.48136845892949565	(43,57]	0.2023314258534187	(1.13e+04,2.95e+04]	0.1592053074822449	(30,70]	-0.017064027119218582
Ponda	2018-10-01	FALSE	rainy	0	(52,68.4]	0.4749504069398209	(43,57]	0.12809754380503316	(1.13e+04,2.95e+04]	0.1592053074822449	(30,70]	-0.017064027119218582
Ponda	2018-11-01	FALSE	rainy	0	(52,68.4]	0.4689174380695266	(43,57]	0.05831769467955089	(1.13e+04,2.95e+04]	0.1592053074822449	(30,70]	-0.017064027119218582
Ponda	2018-12-01	FALSE	winter	0	(52,68.4]	0.46324644733145004	(25,43]	-0.007275363498402542	(1.13e+04,2.95e+04]	0.1592053074822449	(30,70]	-0.017064027119218582
Ponda	2019-01-01	FALSE	winter	0	(52,68.4]	0.4579157160376579	(25,43]	-0.06893283818567889	(1.13e+04,2.95e+04]	0.1592053074822449	(30,70]	-0.017064027119218582
Ponda	2019-02-01	FALSE	winter	0	(52,68.4]	0.45290482862149356	(25,43]	-0.12689086439171862	(1.13e+04,2.95e+04]	0.1592053074822449	(30,70]	-0.017064027119218582
Ponda	2019-03-01	FALSE	summer	0	(43,52]	0.36028544561300635	(25,43]	-0.18137140902539592	(1.13e+04,2.95e+04]	0.1592053074822449	(30,70]	-0.017064027119218582
Ponda	2019-04-01	FALSE	summer	0	(43,52]	0.27322322558502843	(25,43]	-0.2325831209810525	(1.13e+04,2.95e+04]	0.1592053074822449	(30,70]	-0.017064027119218582
Ponda	2019-05-01	FALSE	summer	0	(43,52]	0.1913847387587288	(25,43]	-0.28072213021937	(1.13e+04,2.95e+04]	0.1592053074822449	(30,70]	-0.017064027119218582
Ponda	2019-06-01	FALSE	monsoon	0	(43,52]	0.22141513528215165	(57,94]	0.7594397722124546	(1.13e+04,2.95e+04]	0.1592053074822449	(30,70]	-0.017064027119218582
Ponda	2019-07-01	FALSE	monsoon	0	(43,52]	0.24964370801416877	(57,94]	0.6517793893825271	(1.13e+04,2.95e+04]	0.1592053074822449	(30,70]	-0.017064027119218582
Ponda	2019-08-01	FALSE	monsoon	0	(43,52]	0.2761785663822653	(57,94]	0.5505786295223949	(1.13e+04,2.95e+04]	0.1592053074822449	(30,70]	-0.017064027119218582
Ponda	2019-09-01	FALSE	rainy	0	(43,52]	0.30112133324827567	(57,94]	0.45544991525387063	(1.13e+04,2.95e+04]	0.1592053074822449	(30,70]	-0.017064027119218582
Ponda	2019-10-01	FALSE	rainy	0	(43,52]	0.32456753410232575	(43,57]	0.36602892384145813	(1.13e+04,2.95e+04]	0.1592053074822449	(30,70]	-0.017064027119218582
Ponda	2019-11-01	FALSE	rainy	0	(43,52]	0.3466069629051324	(43,57]	0.28197319191378994	(1.13e+04,2.95e+04]	0.1592053074822449	(30,70]	-0.017064027119218582
Ponda	2019-12-01	FALSE	winter	0	(43,52]	0.36732402597977093	(43,57]	0.2029608039017823	(1.13e+04,2.95e+04]	0.1592053074822449	(30,70]	-0.017064027119218582
Quepem	2015-09-01	FALSE	rainy	0	[2.21,20]	-0.9352966383860131	(25,43]	-0.29418587961370124	(4.11e+03,7.23e+03]	-0.23037327852985892	(10,30]	-0.33646397072312867
Quepem	2015-10-01	FALSE	rainy	0	[2.21,20]	-0.8767066457180694	(25,43]	-0.3386287233340594	(4.11e+03,7.23e+03]	-0.23037327852985892	(10,30]	-0.33646397072312867
Quepem	2015-11-01	FALSE	rainy	0	[2.21,20]	-0.8216320526102027	(25,43]	-0.3804049964311964	(4.11e+03,7.23e+03]	-0.23037327852985892	(10,30]	-0.33646397072312867
Quepem	2015-12-01	FALSE	winter	0	[2.21,20]	-0.7698619350888077	[1.54,25]	-0.41967469314250494	(4.11e+03,7.23e+03]	-0.23037327852985892	(10,30]	-0.33646397072312867
Quepem	2016-01-01	FALSE	winter	0	[2.21,20]	-0.7211980246186966	[1.54,25]	-0.45658820805113515	(4.11e+03,7.23e+03]	-0.23037327852985892	(10,30]	-0.33646397072312867
Quepem	2016-02-01	FALSE	winter	0	[2.21,20]	-0.6754539487767921	[1.54,25]	-0.49128691206524744	(4.11e+03,7.23e+03]	-0.23037327852985892	(10,30]	-0.33646397072312867
Quepem	2016-03-01	FALSE	summer	0	[2.21,20]	-0.6324545174854019	[1.54,25]	-0.523903693838513	(4.11e+03,7.23e+03]	-0.23037327852985892	(10,30]	-0.33646397072312867
Quepem	2016-04-01	FALSE	summer	0	[2.21,20]	-0.5920350520714951	[1.54,25]	-0.5545634687053826	(4.11e+03,7.23e+03]	-0.23037327852985892	(10,30]	-0.33646397072312867
Quepem	2016-05-01	FALSE	summer	0	[2.21,20]	-0.5540407545824226	[1.54,25]	-0.5833836570802402	(4.11e+03,7.23e+03]	-0.23037327852985892	(10,30]	-0.33646397072312867
Quepem	2016-06-01	FALSE	monsoon	1	(20,43]	-0.3820019751478557	(57,94]	0.7729388627961707	(4.11e+03,7.23e+03]	-0.23037327852985892	(10,30]	-0.33646397072312867
Quepem	2016-07-01	FALSE	monsoon	0	(20,43]	-0.22028552247936267	(57,94]	0.66446853453122	(4.11e+03,7.23e+03]	-0.23037327852985892	(10,30]	-0.33646397072312867
Quepem	2016-08-01	FALSE	monsoon	0	(20,43]	-0.06827205697097917	(57,94]	0.5625064259621664	(4.11e+03,7.23e+03]	-0.23037327852985892	(10,30]	-0.33646397072312867
Quepem	2016-09-01	FALSE	rainy	0	(20,43]	0.006703312950920762	(57,94]	0.46666204390725585	(4.11e+03,7.23e+03]	-0.23037327852985892	(10,30]	-0.33646397072312867
Quepem	2016-10-01	FALSE	rainy	0	(20,43]	0.07718016067750683	(57,94]	0.3765683247756402	(4.11e+03,7.23e+03]	-0.23037327852985892	(10,30]	-0.33646397072312867
Quepem	2016-11-01	FALSE	rainy	0	(20,43]	0.14342839754049783	(43,57]	0.29188022879192105	(4.11e+03,7.23e+03]	-0.23037327852985892	(10,30]	-0.33646397072312867
Quepem	2016-12-01	FALSE	winter	0	(43,52]	0.20570174019170906	(43,57]	0.21227341856722517	(4.11e+03,7.23e+03]	-0.23037327852985892	(10,30]	-0.33646397072312867
Quepem	2017-01-01	FALSE	winter	1	(43,52]	0.26423868228384795	(43,57]	0.13744301695601133	(4.11e+03,7.23e+03]	-0.23037327852985892	(10,30]	-0.33646397072312867
Quepem	2017-02-01	FALSE	winter	1	(43,52]	0.3192634078504584	(43,57]	0.06710243944147025	(4.11e+03,7.23e+03]	-0.23037327852985892	(10,30]	-0.33646397072312867
Quepem	2017-03-01	FALSE	summer	1	(43,52]	0.37098664988307195	(25,43]	9.822965778015914e-4	(4.11e+03,7.23e+03]	-0.23037327852985892	(10,30]	-0.33646397072312867
Quepem	2017-04-01	FALSE	summer	0	(43,52]	0.41960649739372885	(25,43]	-0.06117063771404687	(4.11e+03,7.23e+03]	-0.23037327852985892	(10,30]	-0.33646397072312867
Quepem	2017-05-01	FALSE	summer	0	(52,68.4]	0.46530915405374645	(25,43]	-0.11959439594838454	(4.11e+03,7.23e+03]	-0.23037327852985892	(10,30]	-0.33646397072312867
Quepem	2017-06-01	FALSE	monsoon	0	(43,52]	0.37194551151932415	(25,43]	-0.17451272868866197	(4.11e+03,7.23e+03]	-0.23037327852985892	(10,30]	-0.33646397072312867
Quepem	2017-07-01	FALSE	monsoon	0	(43,52]	0.2841836875369669	(25,43]	-0.22613596146452258	(4.11e+03,7.23e+03]	-0.23037327852985892	(10,30]	-0.33646397072312867
Quepem	2017-08-01	FALSE	monsoon	0	(43,52]	0.20168757299355125	(25,43]	-0.27466180027383164	(4.11e+03,7.23e+03]	-0.23037327852985892	(10,30]	-0.33646397072312867
Quepem	2017-09-01	FALSE	rainy	0	(20,43]	0.12414122532274044	(25,43]	-0.3202760887545821	(4.11e+03,7.23e+03]	-0.23037327852985892	(10,30]	-0.33646397072312867
Quepem	2017-10-01	FALSE	rainy	0	(20,43]	0.144886364793347	(57,94]	0.5870894106443103	(4.11e+03,7.23e+03]	-0.23037327852985892	(10,30]	-0.33646397072312867
Quepem	2017-11-01	FALSE	rainy	0	(43,52]	0.16438679589571706	(57,94]	0.4897700495084711	(4.11e+03,7.23e+03]	-0.23037327852985892	(10,30]	-0.33646397072312867
Quepem	2017-12-01	FALSE	winter	0	(43,52]	0.1827172011319452	(57,94]	0.39828985004078227	(4.11e+03,7.23e+03]	-0.23037327852985892	(10,30]	-0.33646397072312867
Quepem	2018-01-01	FALSE	winter	0	(43,52]	0.19994778205399927	(43,57]	0.31229846254115473	(4.11e+03,7.23e+03]	-0.23037327852985892	(10,30]	-0.33646397072312867
Quepem	2018-02-01	FALSE	winter	0	(43,52]	0.21614452812073037	(43,57]	0.23146655829150503	(4.11e+03,7.23e+03]	-0.23037327852985892	(10,30]	-0.33646397072312867
Quepem	2018-03-01	FALSE	summer	0	(43,52]	0.2313694694234574	(43,57]	0.15548456829683413	(4.11e+03,7.23e+03]	-0.23037327852985892	(10,30]	-0.33646397072312867
Quepem	2018-04-01	FALSE	summer	0	(43,52]	0.24568091424802072	(43,57]	0.08406149770184358	(4.11e+03,7.23e+03]	-0.23037327852985892	(10,30]	-0.33646397072312867
Quepem	2018-05-01	FALSE	summer	0	(43,52]	0.2591336723831107	(25,43]	0.016923811342552428	(4.11e+03,7.23e+03]	-0.23037327852985892	(10,30]	-0.33646397072312867
Quepem	2018-06-01	FALSE	monsoon	0	(43,52]	0.27177926503009486	(25,43]	-0.046185613835181154	(4.11e+03,7.23e+03]	-0.23037327852985892	(10,30]	-0.33646397072312867
Quepem	2018-07-01	FALSE	monsoon	0	(43,52]	0.2836661221182601	(25,43]	-0.10550847350225066	(4.11e+03,7.23e+03]	-0.23037327852985892	(10,30]	-0.33646397072312867
Quepem	2018-08-01	FALSE	monsoon	0	(43,52]	0.4201546594227163	(57,94]	1.1104199979311382	(4.11e+03,7.23e+03]	-0.23037327852985892	(10,30]	-0.33646397072312867
Quepem	2018-09-01	FALSE	rainy	0	(52,68.4]	0.548453884488905	(57,94]	0.981700801558089	(4.11e+03,7.23e+03]	-0.23037327852985892	(10,30]	-0.33646397072312867
Quepem	2018-10-01	FALSE	rainy	0	(52,68.4]	0.5754164497699535	(57,94]	0.8607047569674237	(4.11e+03,7.23e+03]	-0.23037327852985892	(10,30]	-0.33646397072312867
Quepem	2018-11-01	FALSE	rainy	0	(52,68.4]	0.6007612611341396	(57,94]	0.7469684750521974	(4.11e+03,7.23e+03]	-0.23037327852985892	(10,30]	-0.33646397072312867
Quepem	2018-12-01	FALSE	winter	0	(52,68.4]	0.6245853838164743	(57,94]	0.6400563700518853	(4.11e+03,7.23e+03]	-0.23037327852985892	(10,30]	-0.33646397072312867
Quepem	2019-01-01	FALSE	winter	0	(52,68.4]	0.646980059137869	(57,94]	0.5395589913515919	(4.11e+03,7.23e+03]	-0.23037327852985892	(10,30]	-0.33646397072312867
Quepem	2019-02-01	FALSE	winter	0	(52,68.4]	0.6680310539399799	(57,94]	0.4450914553733158	(4.11e+03,7.23e+03]	-0.23037327852985892	(10,30]	-0.33646397072312867
Quepem	2019-03-01	FALSE	summer	0	(52,68.4]	0.6878189890539643	(43,57]	0.3562919715537363	(4.11e+03,7.23e+03]	-0.23037327852985892	(10,30]	-0.33646397072312867
Quepem	2019-04-01	FALSE	summer	0	(52,68.4]	0.7064196480611094	(43,57]	0.2728204567633316	(4.11e+03,7.23e+03]	-0.23037327852985892	(10,30]	-0.33646397072312867
Quepem	2019-05-01	FALSE	summer	0	(52,68.4]	0.7239042675278261	(43,57]	0.1943572328603514	(4.11e+03,7.23e+03]	-0.23037327852985892	(10,30]	-0.33646397072312867
Quepem	2019-06-01	FALSE	monsoon	0	(52,68.4]	0.7403398098265397	(43,57]	0.12060180239155005	(4.11e+03,7.23e+03]	-0.23037327852985892	(10,30]	-0.33646397072312867
Quepem	2019-07-01	FALSE	monsoon	0	(52,68.4]	0.7557892195873305	(43,57]	0.05127169775087626	(4.11e+03,7.23e+03]	-0.23037327852985892	(10,30]	-0.33646397072312867
Quepem	2019-08-01	FALSE	monsoon	0	(52,68.4]	0.6449967731208927	(25,43]	-0.013898600611356745	(4.11e+03,7.23e+03]	-0.23037327852985892	(10,30]	-0.33646397072312867
Quepem	2019-09-01	FALSE	rainy	0	(52,68.4]	0.5408518734424416	(25,43]	-0.07515868107185561	(4.11e+03,7.23e+03]	-0.23037327852985892	(10,30]	-0.33646397072312867
Quepem	2019-10-01	FALSE	rainy	0	(52,68.4]	0.44295566774469736	(25,43]	-0.13274315670472486	(4.11e+03,7.23e+03]	-0.23037327852985892	(10,30]	-0.33646397072312867
Quepem	2019-11-01	FALSE	rainy	0	(43,52]	0.4095480899616952	(57,94]	0.40794932499612657	(4.11e+03,7.23e+03]	-0.23037327852985892	(10,30]	-0.33646397072312867
Quepem	2019-12-01	FALSE	winter	0	(43,52]	0.37814496684567317	(43,57]	0.32137836899917843	(4.11e+03,7.23e+03]	-0.23037327852985892	(10,30]	-0.33646397072312867
Salcete	2015-09-01	FALSE	rainy	0	[2.21,20]	-0.5971883650976045	[1.54,25]	-0.46038360543123713	(1.13e+04,2.95e+04]	1.3390642912491386	(70,98]	0.8934431408114528
Salcete	2015-10-01	FALSE	rainy	0	[2.21,20]	-0.5785279340380087	[1.54,25]	-0.49485458560254325	(1.13e+04,2.95e+04]	1.3390642912491386	(70,98]	0.8934431408114528
Salcete	2015-11-01	FALSE	rainy	0	[2.21,20]	-0.5609871288419885	[1.54,25]	-0.5272573069635711	(1.13e+04,2.95e+04]	1.3390642912491386	(70,98]	0.8934431408114528
Salcete	2015-12-01	FALSE	winter	0	[2.21,20]	-0.5444987719577298	[1.54,25]	-0.5577158650429374	(1.13e+04,2.95e+04]	1.3390642912491386	(70,98]	0.8934431408114528
Salcete	2016-01-01	FALSE	winter	0	[2.21,20]	-0.5524514372616293	[1.54,25]	-0.5863469096375414	(1.13e+04,2.95e+04]	1.3390642912491386	(70,98]	0.8934431408114528
Salcete	2016-02-01	FALSE	winter	0	[2.21,20]	-0.5599269426472948	[1.54,25]	-0.6132600915564694	(1.13e+04,2.95e+04]	1.3390642912491386	(70,98]	0.8934431408114528
Salcete	2016-03-01	FALSE	summer	0	[2.21,20]	-0.5669539177098204	[1.54,25]	-0.6385584825602617	(1.13e+04,2.95e+04]	1.3390642912491386	(70,98]	0.8934431408114528
Salcete	2016-04-01	FALSE	summer	0	[2.21,20]	-0.5735592742685944	[1.54,25]	-0.6623389701038263	(1.13e+04,2.95e+04]	1.3390642912491386	(70,98]	0.8934431408114528
Salcete	2016-05-01	FALSE	summer	1	[2.21,20]	-0.5797683094338422	[1.54,25]	-0.6846926283947773	(1.13e+04,2.95e+04]	1.3390642912491386	(70,98]	0.8934431408114528
Salcete	2016-06-01	FALSE	monsoon	1	[2.21,20]	-0.5856048024891748	[1.54,25]	-0.705705067188271	(1.13e+04,2.95e+04]	1.3390642912491386	(70,98]	0.8934431408114528
Salcete	2016-07-01	FALSE	monsoon	0	[2.21,20]	-0.5910911059611876	[1.54,25]	-0.7254567596541551	(1.13e+04,2.95e+04]	1.3390642912491386	(70,98]	0.8934431408114528
Salcete	2016-08-01	FALSE	monsoon	1	[2.21,20]	-0.5962482312248797	[1.54,25]	-0.7440233505720861	(1.13e+04,2.95e+04]	1.3390642912491386	(70,98]	0.8934431408114528
Salcete	2016-09-01	FALSE	rainy	0	[2.21,20]	-0.6259184306425845	[1.54,25]	-0.7614759460349415	(1.13e+04,2.95e+04]	1.3390642912491386	(70,98]	0.8934431408114528
Salcete	2016-10-01	FALSE	rainy	0	[2.21,20]	-0.6538084180952272	[1.54,25]	-0.7778813857700253	(1.13e+04,2.95e+04]	1.3390642912491386	(70,98]	0.8934431408114528
Salcete	2016-11-01	FALSE	rainy	0	[2.21,20]	-0.680025006300711	[1.54,25]	-0.7933024991210043	(1.13e+04,2.95e+04]	1.3390642912491386	(70,98]	0.8934431408114528
Salcete	2016-12-01	FALSE	winter	0	[2.21,20]	-0.704668599213866	[1.54,25]	-0.8077983456709245	(1.13e+04,2.95e+04]	1.3390642912491386	(70,98]	0.8934431408114528
Salcete	2017-01-01	FALSE	winter	1	[2.21,20]	-0.7278335765522318	[1.54,25]	-0.8214244414278494	(1.13e+04,2.95e+04]	1.3390642912491386	(70,98]	0.8934431408114528
Salcete	2017-02-01	FALSE	winter	1	[2.21,20]	-0.7496086552502956	[1.54,25]	-0.8342329714393588	(1.13e+04,2.95e+04]	1.3390642912491386	(70,98]	0.8934431408114528
Salcete	2017-03-01	FALSE	summer	1	[2.21,20]	-0.6104154183476326	(57,94]	0.7739705303125026	(1.13e+04,2.95e+04]	1.3390642912491386	(70,98]	0.8934431408114528
Salcete	2017-04-01	FALSE	summer	1	(20,43]	-0.4795737756591293	(57,94]	0.6654383019965721	(1.13e+04,2.95e+04]	1.3390642912491386	(70,98]	0.8934431408114528
Salcete	2017-05-01	FALSE	summer	0	(20,43]	-0.35658263153193626	(57,94]	0.5634180073795972	(1.13e+04,2.95e+04]	1.3390642912491386	(70,98]	0.8934431408114528
Salcete	2017-06-01	FALSE	monsoon	0	(20,43]	-0.24097095605237467	(57,94]	0.467518930439641	(1.13e+04,2.95e+04]	1.3390642912491386	(70,98]	0.8934431408114528
Salcete	2017-07-01	FALSE	monsoon	0	(20,43]	-0.1322959811015869	(57,94]	0.37737379811608196	(1.13e+04,2.95e+04]	1.3390642912491386	(70,98]	0.8934431408114528
Salcete	2017-08-01	FALSE	monsoon	0	(20,43]	-0.030141504647846474	(43,57]	0.29263737373193677	(1.13e+04,2.95e+04]	1.3390642912491386	(70,98]	0.8934431408114528
Salcete	2017-09-01	FALSE	rainy	0	(20,43]	0.06588370321866972	(43,57]	0.21298513481084005	(1.13e+04,2.95e+04]	1.3390642912491386	(70,98]	0.8934431408114528
Salcete	2017-10-01	FALSE	rainy	0	(20,43]	0.15614739861319468	(43,57]	0.13811203022500906	(1.13e+04,2.95e+04]	1.3390642912491386	(70,98]	0.8934431408114528
Salcete	2017-11-01	FALSE	rainy	0	(43,52]	0.24099527228404838	(43,57]	0.0677313119143282	(1.13e+04,2.95e+04]	1.3390642912491386	(70,98]	0.8934431408114528
Salcete	2017-12-01	FALSE	winter	1	(43,52]	0.3207522735346509	(25,43]	0.001573436702288017	(1.13e+04,2.95e+04]	1.3390642912491386	(70,98]	0.8934431408114528
Salcete	2018-01-01	FALSE	winter	1	(52,68.4]	0.4542926660840569	(57,94]	0.5337396675752463	(1.13e+04,2.95e+04]	1.3390642912491386	(70,98]	0.8934431408114528
Salcete	2018-02-01	FALSE	winter	1	(52,68.4]	0.5798206350804987	(57,94]	0.43962129102355085	(1.13e+04,2.95e+04]	1.3390642912491386	(70,98]	0.8934431408114528
Salcete	2018-03-01	FALSE	summer	0	(52,68.4]	0.5381551150583112	(43,57]	0.3511500170649573	(1.13e+04,2.95e+04]	1.3390642912491386	(70,98]	0.8934431408114528
Salcete	2018-04-01	FALSE	summer	0	(52,68.4]	0.4989895262374545	(43,57]	0.2679870195438793	(1.13e+04,2.95e+04]	1.3390642912491386	(70,98]	0.8934431408114528
Salcete	2018-05-01	FALSE	summer	0	(52,68.4]	0.4621738727458496	(43,57]	0.18981380187406635	(1.13e+04,2.95e+04]	1.3390642912491386	(70,98]	0.8934431408114528
Salcete	2018-06-01	FALSE	monsoon	0	(52,68.4]	0.4275671584637409	(43,57]	0.11633097726444175	(1.13e+04,2.95e+04]	1.3390642912491386	(70,98]	0.8934431408114528
Salcete	2018-07-01	FALSE	monsoon	0	(43,52]	0.39503684703855885	(43,57]	0.04725712213139479	(1.13e+04,2.95e+04]	1.3390642912491386	(70,98]	0.8934431408114528
Salcete	2018-08-01	FALSE	monsoon	0	(43,52]	0.36445835429888723	(25,43]	-0.017672301693669488	(1.13e+04,2.95e+04]	1.3390642912491386	(70,98]	0.8934431408114528
Salcete	2018-09-01	FALSE	rainy	0	(43,52]	0.3357145711235962	(25,43]	-0.07870596008922968	(1.13e+04,2.95e+04]	1.3390642912491386	(70,98]	0.8934431408114528
Salcete	2018-10-01	FALSE	rainy	0	(43,52]	0.3086954149388229	(25,43]	-0.13607759898105626	(1.13e+04,2.95e+04]	1.3390642912491386	(70,98]	0.8934431408114528
Salcete	2018-11-01	FALSE	rainy	0	(43,52]	0.2832974081251357	(25,43]	-0.1900069395393734	(1.13e+04,2.95e+04]	1.3390642912491386	(70,98]	0.8934431408114528
Salcete	2018-12-01	FALSE	winter	0	(43,52]	0.25942328172026985	(25,43]	-0.24070051966419148	(1.13e+04,2.95e+04]	1.3390642912491386	(70,98]	0.8934431408114528
Salcete	2019-01-01	FALSE	winter	0	(43,52]	0.3150400096806491	(57,94]	1.0981366425520147	(1.13e+04,2.95e+04]	1.3390642912491386	(70,98]	0.8934431408114528
Salcete	2019-02-01	FALSE	winter	0	(43,52]	0.3673197339634057	(57,94]	0.9701544475017138	(1.13e+04,2.95e+04]	1.3390642912491386	(70,98]	0.8934431408114528
Salcete	2019-03-01	FALSE	summer	0	(43,52]	0.4164626747891971	(57,94]	0.84985118415443	(1.13e+04,2.95e+04]	1.3390642912491386	(70,98]	0.8934431408114528
Salcete	2019-04-01	FALSE	summer	0	(52,68.4]	0.4626570391654405	(57,94]	0.7367661166079841	(1.13e+04,2.95e+04]	1.3390642912491386	(70,98]	0.8934431408114528
Salcete	2019-05-01	FALSE	summer	0	(52,68.4]	0.50607974167911	(57,94]	0.6304661531143244	(1.13e+04,2.95e+04]	1.3390642912491386	(70,98]	0.8934431408114528
Salcete	2019-06-01	FALSE	monsoon	0	(52,68.4]	0.5468970820419589	(57,94]	0.5305441874302842	(1.13e+04,2.95e+04]	1.3390642912491386	(70,98]	0.8934431408114528
Salcete	2019-07-01	FALSE	monsoon	0	(52,68.4]	0.5852653819830369	(57,94]	0.4366175396872866	(1.13e+04,2.95e+04]	1.3390642912491386	(70,98]	0.8934431408114528
Salcete	2019-08-01	FALSE	monsoon	0	(52,68.4]	0.6213315839276504	(43,57]	0.3483264908088694	(1.13e+04,2.95e+04]	1.3390642912491386	(70,98]	0.8934431408114528
Salcete	2019-09-01	FALSE	rainy	0	(52,68.4]	0.6552338137555869	(43,57]	0.2653329048631565	(1.13e+04,2.95e+04]	1.3390642912491386	(70,98]	0.8934431408114528
Salcete	2019-10-01	FALSE	rainy	0	(52,68.4]	0.687101909793847	(43,57]	0.1873189340741867	(1.13e+04,2.95e+04]	1.3390642912491386	(70,98]	0.8934431408114528
Salcete	2019-11-01	FALSE	rainy	0	(52,68.4]	0.7170579200698121	(43,57]	0.11398580153255515	(1.13e+04,2.95e+04]	1.3390642912491386	(70,98]	0.8934431408114528
Salcete	2019-12-01	FALSE	winter	0	(52,68.4]	0.7452165697292188	(43,57]	0.045052656943421435	(1.13e+04,2.95e+04]	1.3390642912491386	(70,98]	0.8934431408114528
Sanguem	2015-09-01	FALSE	rainy	1	[2.21,20]	-0.8507947516988617	(25,43]	-0.30536492797433834	[2.22e+03,4.11e+03]	-0.38865121514228385	[6.24,10]	-0.5038086000596039
Sanguem	2015-10-01	FALSE	rainy	0	[2.21,20]	-0.8036437322713568	(25,43]	-0.34913702879305847	[2.22e+03,4.11e+03]	-0.38865121514228385	[6.24,10]	-0.5038086000596039
Sanguem	2015-11-01	FALSE	rainy	0	[2.21,20]	-0.7593217740095023	(25,43]	-0.3902828035626553	[2.22e+03,4.11e+03]	-0.38865121514228385	[6.24,10]	-0.5038086000596039
Sanguem	2015-12-01	FALSE	winter	0	[2.21,20]	-0.7176591332433591	[1.54,25]	-0.42895983184607644	[2.22e+03,4.11e+03]	-0.38865121514228385	[6.24,10]	-0.5038086000596039
Sanguem	2016-01-01	FALSE	winter	0	[2.21,20]	-0.6784962509231844	[1.54,25]	-0.4653162384324923	[2.22e+03,4.11e+03]	-0.38865121514228385	[6.24,10]	-0.5038086000596039
Sanguem	2016-02-01	FALSE	winter	0	[2.21,20]	-0.6416831415422204	[1.54,25]	-0.4994912606237232	[2.22e+03,4.11e+03]	-0.38865121514228385	[6.24,10]	-0.5038086000596039
Sanguem	2016-03-01	FALSE	summer	0	(20,43]	-0.47381399121121504	(57,94]	0.8207519013594003	[2.22e+03,4.11e+03]	-0.38865121514228385	[6.24,10]	-0.5038086000596039
Sanguem	2016-04-01	FALSE	summer	0	(20,43]	-0.3160169899000698	(57,94]	0.7094127907806561	[2.22e+03,4.11e+03]	-0.38865121514228385	[6.24,10]	-0.5038086000596039
Sanguem	2016-05-01	FALSE	summer	0	(20,43]	-0.16768780866759359	(57,94]	0.6047540268366361	[2.22e+03,4.11e+03]	-0.38865121514228385	[6.24,10]	-0.5038086000596039
Sanguem	2016-06-01	FALSE	monsoon	0	(20,43]	-0.02825837830906595	(57,94]	0.5063747887292572	[2.22e+03,4.11e+03]	-0.38865121514228385	[6.24,10]	-0.5038086000596039
Sanguem	2016-07-01	FALSE	monsoon	0	(20,43]	0.10280528622795035	(57,94]	0.4138983049083214	[2.22e+03,4.11e+03]	-0.38865121514228385	[6.24,10]	-0.5038086000596039
Sanguem	2016-08-01	FALSE	monsoon	0	(43,52]	0.22600513089274532	(43,57]	0.3269704101166418	[2.22e+03,4.11e+03]	-0.38865121514228385	[6.24,10]	-0.5038086000596039
Sanguem	2016-09-01	FALSE	rainy	0	(43,52]	0.2802645572608819	(43,57]	0.24525818901246266	[2.22e+03,4.11e+03]	-0.38865121514228385	[6.24,10]	-0.5038086000596039
Sanguem	2016-10-01	FALSE	rainy	0	(43,52]	0.3312684180469305	(43,57]	0.16844870117453445	[2.22e+03,4.11e+03]	-0.38865121514228385	[6.24,10]	-0.5038086000596039
Sanguem	2016-11-01	FALSE	rainy	1	(43,52]	0.3792120471858162	(43,57]	0.09624778260688195	[2.22e+03,4.11e+03]	-0.38865121514228385	[6.24,10]	-0.5038086000596039
Sanguem	2016-12-01	FALSE	winter	0	(43,52]	0.42427905857636844	(43,57]	0.028378919153288523	[2.22e+03,4.11e+03]	-0.38865121514228385	[6.24,10]	-0.5038086000596039
Sanguem	2017-01-01	FALSE	winter	0	(52,68.4]	0.4666420492834877	(25,43]	-0.03541781249308914	[2.22e+03,4.11e+03]	-0.38865121514228385	[6.24,10]	-0.5038086000596039
Sanguem	2017-02-01	FALSE	winter	0	(52,68.4]	0.5064632605481799	(25,43]	-0.09538674024068416	[2.22e+03,4.11e+03]	-0.38865121514228385	[6.24,10]	-0.5038086000596039
Sanguem	2017-03-01	FALSE	summer	0	(43,52]	0.4106303716240913	(25,43]	-0.15175753232342365	[2.22e+03,4.11e+03]	-0.38865121514228385	[6.24,10]	-0.5038086000596039
Sanguem	2017-04-01	FALSE	summer	0	(43,52]	0.32054745603544815	(25,43]	-0.2047460768811986	[2.22e+03,4.11e+03]	-0.38865121514228385	[6.24,10]	-0.5038086000596039
Sanguem	2017-05-01	FALSE	summer	0	(43,52]	0.23586951538212372	(25,43]	-0.25455530876550714	[2.22e+03,4.11e+03]	-0.38865121514228385	[6.24,10]	-0.5038086000596039
Sanguem	2017-06-01	FALSE	monsoon	0	(20,43]	0.15627225116799834	(25,43]	-0.30137598673675714	[2.22e+03,4.11e+03]	-0.38865121514228385	[6.24,10]	-0.5038086000596039
Sanguem	2017-07-01	FALSE	monsoon	0	(20,43]	0.08145082280672093	(25,43]	-0.3453874240297321	[2.22e+03,4.11e+03]	-0.38865121514228385	[6.24,10]	-0.5038086000596039
Sanguem	2017-08-01	FALSE	monsoon	0	(20,43]	0.11810932922258789	(57,94]	0.6989798915629614	[2.22e+03,4.11e+03]	-0.38865121514228385	[6.24,10]	-0.5038086000596039
Sanguem	2017-09-01	FALSE	rainy	0	(20,43]	0.15256832525350278	(57,94]	0.5949471015720026	[2.22e+03,4.11e+03]	-0.38865121514228385	[6.24,10]	-0.5038086000596039
Sanguem	2017-10-01	FALSE	rainy	0	(43,52]	0.18495978152256287	(57,94]	0.49715627898050224	[2.22e+03,4.11e+03]	-0.38865121514228385	[6.24,10]	-0.5038086000596039
Sanguem	2017-11-01	FALSE	rainy	0	(43,52]	0.2154077504154791	(57,94]	0.4052329057444918	[2.22e+03,4.11e+03]	-0.38865121514228385	[6.24,10]	-0.5038086000596039
Sanguem	2017-12-01	FALSE	winter	0	(43,52]	0.24402884117482052	(43,57]	0.31882493490264174	[2.22e+03,4.11e+03]	-0.38865121514228385	[6.24,10]	-0.5038086000596039
Sanguem	2018-01-01	FALSE	winter	0	(43,52]	0.27093266648860126	(43,57]	0.23760144231130276	[2.22e+03,4.11e+03]	-0.38865121514228385	[6.24,10]	-0.5038086000596039
Sanguem	2018-02-01	FALSE	winter	0	(43,52]	0.29622226228355547	(43,57]	0.1612513592754441	[2.22e+03,4.11e+03]	-0.38865121514228385	[6.24,10]	-0.5038086000596039
Sanguem	2018-03-01	FALSE	summer	0	(43,52]	0.3199944823308123	(43,57]	0.08948228122173688	[2.22e+03,4.11e+03]	-0.38865121514228385	[6.24,10]	-0.5038086000596039
Sanguem	2018-04-01	FALSE	summer	0	(43,52]	0.34234036917523364	(25,43]	0.022019347851252112	[2.22e+03,4.11e+03]	-0.38865121514228385	[6.24,10]	-0.5038086000596039
Sanguem	2018-05-01	FALSE	summer	0	(43,52]	0.41089885775541163	(57,94]	0.44117428523716623	[2.22e+03,4.11e+03]	-0.38865121514228385	[6.24,10]	-0.5038086000596039
Sanguem	2018-06-01	FALSE	monsoon	0	(52,68.4]	0.47534383702077904	(43,57]	0.3526098316257557	[2.22e+03,4.11e+03]	-0.38865121514228385	[6.24,10]	-0.5038086000596039
Sanguem	2018-07-01	FALSE	monsoon	0	(52,68.4]	0.5359221175302247	(43,57]	0.2693592452310299	[2.22e+03,4.11e+03]	-0.38865121514228385	[6.24,10]	-0.5038086000596039
Sanguem	2018-08-01	FALSE	monsoon	0	(52,68.4]	0.48587505213363524	(43,57]	0.19110369401998756	[2.22e+03,4.11e+03]	-0.38865121514228385	[6.24,10]	-0.5038086000596039
Sanguem	2018-09-01	FALSE	rainy	0	(52,68.4]	0.43883081066084156	(43,57]	0.11754347588160795	[2.22e+03,4.11e+03]	-0.38865121514228385	[6.24,10]	-0.5038086000596039
Sanguem	2018-10-01	FALSE	rainy	0	(43,52]	0.3946092236764154	(43,57]	0.04839687083153102	[2.22e+03,4.11e+03]	-0.38865121514228385	[6.24,10]	-0.5038086000596039
Sanguem	2018-11-01	FALSE	rainy	0	(43,52]	0.3530409319110548	(25,43]	-0.016600937915541233	[2.22e+03,4.11e+03]	-0.38865121514228385	[6.24,10]	-0.5038086000596039
Sanguem	2018-12-01	FALSE	winter	0	(43,52]	0.31396673765161576	(25,43]	-0.07769887813778918	[2.22e+03,4.11e+03]	-0.38865121514228385	[6.24,10]	-0.5038086000596039
Sanguem	2019-01-01	FALSE	winter	0	(43,52]	0.2772369950477432	(25,43]	-0.13513094194670247	[2.22e+03,4.11e+03]	-0.38865121514228385	[6.24,10]	-0.5038086000596039
Sanguem	2019-02-01	FALSE	winter	0	(43,52]	0.24271103700010244	(25,43]	-0.18911708192708077	[2.22e+03,4.11e+03]	-0.38865121514228385	[6.24,10]	-0.5038086000596039
Sanguem	2019-03-01	FALSE	summer	0	(43,52]	0.2102566364353209	(25,43]	-0.23986405350863635	[2.22e+03,4.11e+03]	-0.38865121514228385	[6.24,10]	-0.5038086000596039
Sanguem	2019-04-01	FALSE	summer	0	(43,52]	0.17974949990442596	(25,43]	-0.28756620679529865	[2.22e+03,4.11e+03]	-0.38865121514228385	[6.24,10]	-0.5038086000596039
Sanguem	2019-05-01	FALSE	summer	0	(20,43]	0.10351943661896279	(25,43]	-0.33240623088476123	[2.22e+03,4.11e+03]	-0.38865121514228385	[6.24,10]	-0.5038086000596039
Sanguem	2019-06-01	FALSE	monsoon	0	(20,43]	0.031863177130627016	(25,43]	-0.3745558535288558	[2.22e+03,4.11e+03]	-0.38865121514228385	[6.24,10]	-0.5038086000596039
Sanguem	2019-07-01	FALSE	monsoon	0	(20,43]	-0.035493706788408096	(25,43]	-0.41417649881430496	[2.22e+03,4.11e+03]	-0.38865121514228385	[6.24,10]	-0.5038086000596039
Sanguem	2019-08-01	FALSE	monsoon	0	(20,43]	-0.09880917767230123	[1.54,25]	-0.45141990538262705	[2.22e+03,4.11e+03]	-0.38865121514228385	[6.24,10]	-0.5038086000596039
Sanguem	2019-09-01	FALSE	rainy	0	(20,43]	-0.0462159133014566	(57,94]	0.6512584282643565	[2.22e+03,4.11e+03]	-0.38865121514228385	[6.24,10]	-0.5038086000596039
Sanguem	2019-10-01	FALSE	rainy	0	(20,43]	0.0032217552071372503	(57,94]	0.5500889260713147	[2.22e+03,4.11e+03]	-0.38865121514228385	[6.24,10]	-0.5038086000596039
Sanguem	2019-11-01	FALSE	rainy	0	(20,43]	0.04969316360521566	(57,94]	0.4549895940098552	[2.22e+03,4.11e+03]	-0.38865121514228385	[6.24,10]	-0.5038086000596039
Sanguem	2019-12-01	FALSE	winter	0	(20,43]	0.09337628749940918	(43,57]	0.3655962218720834	[2.22e+03,4.11e+03]	-0.38865121514228385	[6.24,10]	-0.5038086000596039
Satari	2015-09-01	FALSE	rainy	0	[2.21,20]	-0.995107996097171	(25,43]	-0.38353702402548795	[2.22e+03,4.11e+03]	-0.38448931628607574	[6.24,10]	-0.49704156646296643
Satari	2015-10-01	FALSE	rainy	0	[2.21,20]	-0.9393818605456907	[1.54,25]	-0.4226187990811392	[2.22e+03,4.11e+03]	-0.38448931628607574	[6.24,10]	-0.49704156646296643
Satari	2015-11-01	FALSE	rainy	0	[2.21,20]	-0.8869992931272992	[1.54,25]	-0.4593556676334512	[2.22e+03,4.11e+03]	-0.38448931628607574	[6.24,10]	-0.49704156646296643
Satari	2015-12-01	FALSE	winter	1	[2.21,20]	-0.8377596797540112	[1.54,25]	-0.49388832407262456	[2.22e+03,4.11e+03]	-0.38448931628607574	[6.24,10]	-0.49704156646296643
Satari	2016-01-01	FALSE	winter	1	[2.21,20]	-0.7914744431831203	[1.54,25]	-0.5263490211254476	[2.22e+03,4.11e+03]	-0.38448931628607574	[6.24,10]	-0.49704156646296643
Satari	2016-02-01	FALSE	winter	0	[2.21,20]	-0.7479663208064831	[1.54,25]	-0.556862076355101	[2.22e+03,4.11e+03]	-0.38448931628607574	[6.24,10]	-0.49704156646296643
Satari	2016-03-01	FALSE	summer	1	[2.21,20]	-0.707068685772444	[1.54,25]	-0.5855443482709755	[2.22e+03,4.11e+03]	-0.38448931628607574	[6.24,10]	-0.49704156646296643
Satari	2016-04-01	FALSE	summer	0	[2.21,20]	-0.6686249088404472	[1.54,25]	-0.6125056838718973	[2.22e+03,4.11e+03]	-0.38448931628607574	[6.24,10]	-0.49704156646296643
Satari	2016-05-01	FALSE	summer	0	[2.21,20]	-0.6324877585243703	[1.54,25]	-0.6378493393367639	[2.22e+03,4.11e+03]	-0.38448931628607574	[6.24,10]	-0.49704156646296643
Satari	2016-06-01	FALSE	monsoon	0	[2.21,20]	-0.5962277822748159	[1.54,25]	-0.6616723754737386	[2.22e+03,4.11e+03]	-0.38448931628607574	[6.24,10]	-0.49704156646296643
Satari	2016-07-01	FALSE	monsoon	0	[2.21,20]	-0.5621434046002347	[1.54,25]	-0.6840660294424947	[2.22e+03,4.11e+03]	-0.38448931628607574	[6.24,10]	-0.49704156646296643
Satari	2016-08-01	FALSE	monsoon	0	[2.21,20]	-0.5301040895861282	[1.54,25]	-0.7051160641731253	[2.22e+03,4.11e+03]	-0.38448931628607574	[6.24,10]	-0.49704156646296643
Satari	2016-09-01	FALSE	rainy	0	[2.21,20]	-0.5637429375021582	[1.54,25]	-0.7249030968199183	[2.22e+03,4.11e+03]	-0.38448931628607574	[6.24,10]	-0.49704156646296643
Satari	2016-10-01	FALSE	rainy	0	[2.21,20]	-0.5953634545432264	[1.54,25]	-0.7435029075079035	[2.22e+03,4.11e+03]	-0.38448931628607574	[6.24,10]	-0.49704156646296643
Satari	2016-11-01	FALSE	rainy	0	[2.21,20]	-0.6250867405618306	[1.54,25]	-0.7609867295546097	[2.22e+03,4.11e+03]	-0.38448931628607574	[6.24,10]	-0.49704156646296643
Satari	2016-12-01	FALSE	winter	0	[2.21,20]	-0.6530266294193183	[1.54,25]	-0.7774215222785136	[2.22e+03,4.11e+03]	-0.38448931628607574	[6.24,10]	-0.49704156646296643
Satari	2017-01-01	FALSE	winter	0	[2.21,20]	-0.6792901249453569	[1.54,25]	-0.7928702274389832	[2.22e+03,4.11e+03]	-0.38448931628607574	[6.24,10]	-0.49704156646296643
Satari	2017-02-01	FALSE	winter	0	[2.21,20]	-0.7039778107398331	[1.54,25]	-0.8073920102898245	[2.22e+03,4.11e+03]	-0.38448931628607574	[6.24,10]	-0.49704156646296643
Satari	2017-03-01	FALSE	summer	0	[2.21,20]	-0.7271842353866407	[1.54,25]	-0.8210424861696155	[2.22e+03,4.11e+03]	-0.38448931628607574	[6.24,10]	-0.49704156646296643
Satari	2017-04-01	FALSE	summer	0	[2.21,20]	-0.74899827455464	[1.54,25]	-0.8338739334966191	[2.22e+03,4.11e+03]	-0.38448931628607574	[6.24,10]	-0.49704156646296643
Satari	2017-05-01	FALSE	summer	0	[2.21,20]	-0.7695034713725591	[1.54,25]	-0.8459354939840023	[2.22e+03,4.11e+03]	-0.38448931628607574	[6.24,10]	-0.49704156646296643
Satari	2017-06-01	FALSE	monsoon	0	[2.21,20]	-0.7887783563814033	[1.54,25]	-0.8572733608421426	[2.22e+03,4.11e+03]	-0.38448931628607574	[6.24,10]	-0.49704156646296643
Satari	2017-07-01	FALSE	monsoon	0	[2.21,20]	-0.8068967482897168	[1.54,25]	-0.8679309556887944	[2.22e+03,4.11e+03]	-0.38448931628607574	[6.24,10]	-0.49704156646296643
Satari	2017-08-01	FALSE	monsoon	0	[2.21,20]	-0.8239280366835313	[1.54,25]	-0.8779490948446472	[2.22e+03,4.11e+03]	-0.38448931628607574	[6.24,10]	-0.49704156646296643
Satari	2017-09-01	FALSE	rainy	0	[2.21,20]	-0.839937447773717	[1.54,25]	-0.8873661456511488	[2.22e+03,4.11e+03]	-0.38448931628607574	[6.24,10]	-0.49704156646296643
Satari	2017-10-01	FALSE	rainy	0	[2.21,20]	-0.8549862941984918	[1.54,25]	-0.8962181734092604	[2.22e+03,4.11e+03]	-0.38448931628607574	[6.24,10]	-0.49704156646296643
Satari	2017-11-01	FALSE	rainy	0	[2.21,20]	-0.86913220983778	[1.54,25]	-0.9045390795018851	[2.22e+03,4.11e+03]	-0.38448931628607574	[6.24,10]	-0.49704156646296643
Satari	2017-12-01	FALSE	winter	0	[2.21,20]	-0.7453890848709347	(57,94]	0.478320193688901	[2.22e+03,4.11e+03]	-0.38448931628607574	[6.24,10]	-0.49704156646296643
Satari	2018-01-01	FALSE	winter	0	[2.21,20]	-0.6290705474021002	(57,94]	0.3875269855703865	[2.22e+03,4.11e+03]	-0.38448931628607574	[6.24,10]	-0.49704156646296643
Satari	2018-02-01	FALSE	winter	0	[2.21,20]	-0.5197311221813958	(43,57]	0.3021813699389826	[2.22e+03,4.11e+03]	-0.38448931628607574	[6.24,10]	-0.49704156646296643
Satari	2018-03-01	FALSE	summer	0	(20,43]	-0.4169520624739338	(43,57]	0.22195649124546318	[2.22e+03,4.11e+03]	-0.38448931628607574	[6.24,10]	-0.49704156646296643
Satari	2018-04-01	FALSE	summer	0	(20,43]	-0.3203397463489193	(43,57]	0.1465451052735548	[2.22e+03,4.11e+03]	-0.38448931628607574	[6.24,10]	-0.49704156646296643
Satari	2018-05-01	FALSE	summer	0	(20,43]	-0.22952416919140586	(43,57]	0.07565840245996122	[2.22e+03,4.11e+03]	-0.38448931628607574	[6.24,10]	-0.49704156646296643
Satari	2018-06-01	FALSE	monsoon	0	(20,43]	-0.1441575266633431	(25,43]	0.009024901815182878	[2.22e+03,4.11e+03]	-0.38448931628607574	[6.24,10]	-0.49704156646296643
Satari	2018-07-01	FALSE	monsoon	0	(20,43]	-0.06391288268696417	(25,43]	-0.0536105887909085	[2.22e+03,4.11e+03]	-0.38448931628607574	[6.24,10]	-0.49704156646296643
Satari	2018-08-01	FALSE	monsoon	0	(20,43]	0.011517082650831994	(25,43]	-0.11248794996063449	[2.22e+03,4.11e+03]	-0.38448931628607574	[6.24,10]	-0.49704156646296643
Satari	2018-09-01	FALSE	rainy	0	(20,43]	0.08242125006836036	(25,43]	-0.16783266946017678	[2.22e+03,4.11e+03]	-0.38448931628607574	[6.24,10]	-0.49704156646296643
Satari	2018-10-01	FALSE	rainy	0	(20,43]	0.14907116744083698	(25,43]	-0.21985670578974673	[2.22e+03,4.11e+03]	-0.38448931628607574	[6.24,10]	-0.49704156646296643
Satari	2018-11-01	FALSE	rainy	0	(43,52]	0.364450283094421	(57,94]	1.2811220660917881	[2.22e+03,4.11e+03]	-0.38448931628607574	[6.24,10]	-0.49704156646296643
Satari	2018-12-01	FALSE	winter	0	(52,68.4]	0.42986636614101414	(57,94]	1.1421607456291005	[2.22e+03,4.11e+03]	-0.38448931628607574	[6.24,10]	-0.49704156646296643
Satari	2019-01-01	FALSE	winter	0	(52,68.4]	0.4913574842048115	(57,94]	1.0115371043941737	[2.22e+03,4.11e+03]	-0.38448931628607574	[6.24,10]	-0.49704156646296643
Satari	2019-02-01	FALSE	winter	0	(52,68.4]	0.5491591351847811	(57,94]	0.8887508816333433	[2.22e+03,4.11e+03]	-0.38448931628607574	[6.24,10]	-0.49704156646296643
Satari	2019-03-01	FALSE	summer	0	(52,68.4]	0.6034926871059526	(57,94]	0.7733318322381617	[2.22e+03,4.11e+03]	-0.38448931628607574	[6.24,10]	-0.49704156646296643
Satari	2019-04-01	FALSE	summer	0	(52,68.4]	0.6545662259118538	(57,94]	0.6648379258066918	[2.22e+03,4.11e+03]	-0.38448931628607574	[6.24,10]	-0.49704156646296643
Satari	2019-05-01	FALSE	summer	0	(52,68.4]	0.7025753523894007	(57,94]	0.5628536537611096	[2.22e+03,4.11e+03]	-0.38448931628607574	[6.24,10]	-0.49704156646296643
Satari	2019-06-01	FALSE	monsoon	0	(52,68.4]	0.747703931278295	(57,94]	0.4669884380382628	[2.22e+03,4.11e+03]	-0.38448931628607574	[6.24,10]	-0.49704156646296643
Satari	2019-07-01	FALSE	monsoon	0	(52,68.4]	0.7901247954338555	(57,94]	0.3768751352587865	[2.22e+03,4.11e+03]	-0.38448931628607574	[6.24,10]	-0.49704156646296643
Satari	2019-08-01	FALSE	monsoon	0	(52,68.4]	0.8300004077400825	(43,57]	0.29216863064607906	[2.22e+03,4.11e+03]	-0.38448931628607574	[6.24,10]	-0.49704156646296643
Satari	2019-09-01	FALSE	rainy	0	(52,68.4]	0.8674834833079359	(43,57]	0.21254451631013394	[2.22e+03,4.11e+03]	-0.38448931628607574	[6.24,10]	-0.49704156646296643
Satari	2019-10-01	FALSE	rainy	0	(52,68.4]	0.9027175743417177	(43,57]	0.13769784883434544	[2.22e+03,4.11e+03]	-0.38448931628607574	[6.24,10]	-0.49704156646296643
Satari	2019-11-01	FALSE	rainy	0	(52,68.4]	0.7831094265900171	(43,57]	0.06734198140710423	[2.22e+03,4.11e+03]	-0.38448931628607574	[6.24,10]	-0.49704156646296643
Satari	2019-12-01	FALSE	winter	0	(52,68.4]	0.6706777677034187	(25,43]	0.0012074660254974444	[2.22e+03,4.11e+03]	-0.38448931628607574	[6.24,10]	-0.49704156646296643
Tiswadi	2015-09-01	FALSE	rainy	1	[2.21,20]	-0.7972820169645551	(25,43]	-0.09473394254041417	(7.23e+03,1.13e+04]	0.1114086424852243	(30,70]	0.37496732599275
Tiswadi	2015-10-01	FALSE	rainy	1	[2.21,20]	-0.734601344169021	(25,43]	-0.15114390248516948	(7.23e+03,1.13e+04]	0.1114086424852243	(30,70]	0.37496732599275
Tiswadi	2015-11-01	FALSE	rainy	1	[2.21,20]	-0.6756815117412189	(25,43]	-0.2041692648332398	(7.23e+03,1.13e+04]	0.1114086424852243	(30,70]	0.37496732599275
Tiswadi	2015-12-01	FALSE	winter	1	[2.21,20]	-0.620296869259085	(25,43]	-0.25401310544042593	(7.23e+03,1.13e+04]	0.1114086424852243	(30,70]	0.37496732599275
Tiswadi	2016-01-01	FALSE	winter	1	[2.21,20]	-0.5682353053258791	(25,43]	-0.3008663156111808	(7.23e+03,1.13e+04]	0.1114086424852243	(30,70]	0.37496732599275
Tiswadi	2016-02-01	FALSE	winter	1	[2.21,20]	-0.5192974352286654	(25,43]	-0.34490833317169045	(7.23e+03,1.13e+04]	0.1114086424852243	(30,70]	0.37496732599275
Tiswadi	2016-03-01	FALSE	summer	1	(20,43]	-0.4732958373372848	(25,43]	-0.3863078296785694	(7.23e+03,1.13e+04]	0.1114086424852243	(30,70]	0.37496732599275
Tiswadi	2016-04-01	FALSE	summer	1	(20,43]	-0.4300543353193869	[1.54,25]	-0.4252233563950356	(7.23e+03,1.13e+04]	0.1114086424852243	(30,70]	0.37496732599275
Tiswadi	2016-05-01	FALSE	summer	1	(20,43]	-0.3894073234225629	[1.54,25]	-0.46180395150851405	(7.23e+03,1.13e+04]	0.1114086424852243	(30,70]	0.37496732599275
Tiswadi	2016-06-01	FALSE	monsoon	1	(20,43]	-0.35119913223954813	[1.54,25]	-0.49618971091518355	(7.23e+03,1.13e+04]	0.1114086424852243	(30,70]	0.37496732599275
Tiswadi	2016-07-01	FALSE	monsoon	0	(20,43]	-0.3152834325275146	[1.54,25]	-0.5285123247574529	(7.23e+03,1.13e+04]	0.1114086424852243	(30,70]	0.37496732599275
Tiswadi	2016-08-01	FALSE	monsoon	0	(20,43]	-0.281522674798203	[1.54,25]	-0.5588955817691863	(7.23e+03,1.13e+04]	0.1114086424852243	(30,70]	0.37496732599275
Tiswadi	2016-09-01	FALSE	rainy	1	(20,43]	-0.33007640760150847	[1.54,25]	-0.5874558433602155	(7.23e+03,1.13e+04]	0.1114086424852243	(30,70]	0.37496732599275
Tiswadi	2016-10-01	FALSE	rainy	1	(20,43]	-0.37571691643661564	[1.54,25]	-0.614302489255783	(7.23e+03,1.13e+04]	0.1114086424852243	(30,70]	0.37496732599275
Tiswadi	2016-11-01	FALSE	rainy	0	(20,43]	-0.4186189947416164	[1.54,25]	-0.6395383363976165	(7.23e+03,1.13e+04]	0.1114086424852243	(30,70]	0.37496732599275
Tiswadi	2016-12-01	FALSE	winter	1	(20,43]	-0.45894694834831706	[1.54,25]	-0.6632600327109399	(7.23e+03,1.13e+04]	0.1114086424852243	(30,70]	0.37496732599275
Tiswadi	2017-01-01	FALSE	winter	1	(20,43]	-0.4968552247386157	[1.54,25]	-0.6855584272454639	(7.23e+03,1.13e+04]	0.1114086424852243	(30,70]	0.37496732599275
Tiswadi	2017-02-01	FALSE	winter	1	[2.21,20]	-0.5324890045454965	[1.54,25]	-0.7065189181079166	(7.23e+03,1.13e+04]	0.1114086424852243	(30,70]	0.37496732599275
Tiswadi	2017-03-01	FALSE	summer	1	[2.21,20]	-0.5659847575639643	[1.54,25]	-0.7262217795186219	(7.23e+03,1.13e+04]	0.1114086424852243	(30,70]	0.37496732599275
Tiswadi	2017-04-01	FALSE	summer	1	[2.21,20]	-0.5974707654013242	[1.54,25]	-0.744742469244685	(7.23e+03,1.13e+04]	0.1114086424852243	(30,70]	0.37496732599275
Tiswadi	2017-05-01	FALSE	summer	1	(20,43]	-0.4863177973327323	(57,94]	0.666173210008319	(7.23e+03,1.13e+04]	0.1114086424852243	(30,70]	0.37496732599275
Tiswadi	2017-06-01	FALSE	monsoon	1	(20,43]	-0.3818340073482558	(57,94]	0.5641088209106396	(7.23e+03,1.13e+04]	0.1114086424852243	(30,70]	0.37496732599275
Tiswadi	2017-07-01	FALSE	monsoon	1	(20,43]	-0.2836192447628481	(57,94]	0.46816829515882064	(7.23e+03,1.13e+04]	0.1114086424852243	(30,70]	0.37496732599275
Tiswadi	2017-08-01	FALSE	monsoon	1	(20,43]	-0.19129736793256485	(57,94]	0.377984200952111	(7.23e+03,1.13e+04]	0.1114086424852243	(30,70]	0.37496732599275
Tiswadi	2017-09-01	FALSE	rainy	0	(20,43]	-0.10451480371209841	(43,57]	0.29321115239780365	(7.23e+03,1.13e+04]	0.1114086424852243	(30,70]	0.37496732599275
Tiswadi	2017-10-01	FALSE	rainy	0	(20,43]	-0.022939193344860182	(43,57]	0.213524486756755	(7.23e+03,1.13e+04]	0.1114086424852243	(30,70]	0.37496732599275
Tiswadi	2017-11-01	FALSE	rainy	1	(20,43]	0.05374188040034388	(43,57]	0.13861902105416937	(7.23e+03,1.13e+04]	0.1114086424852243	(30,70]	0.37496732599275
Tiswadi	2017-12-01	FALSE	winter	0	(20,43]	0.12582208972083556	(43,57]	0.06820788329373868	(7.23e+03,1.13e+04]	0.1114086424852243	(30,70]	0.37496732599275
Tiswadi	2018-01-01	FALSE	winter	0	(43,52]	0.19357748648209785	(25,43]	0.0020214137989338194	(7.23e+03,1.13e+04]	0.1114086424852243	(30,70]	0.37496732599275
Tiswadi	2018-02-01	FALSE	winter	0	(43,52]	0.2572675594376843	(25,43]	-0.060193867526182714	(7.23e+03,1.13e+04]	0.1114086424852243	(30,70]	0.37496732599275
Tiswadi	2018-03-01	FALSE	summer	0	(43,52]	0.39230536847013564	(57,94]	0.6441380694048989	(7.23e+03,1.13e+04]	0.1114086424852243	(30,70]	0.37496732599275
Tiswadi	2018-04-01	FALSE	summer	0	(52,68.4]	0.5192409089606397	(57,94]	0.5433957887434245	(7.23e+03,1.13e+04]	0.1114086424852243	(30,70]	0.37496732599275
Tiswadi	2018-05-01	FALSE	summer	0	(52,68.4]	0.4978105015860035	(57,94]	0.4486980449216386	(7.23e+03,1.13e+04]	0.1114086424852243	(30,70]	0.37496732599275
Tiswadi	2018-06-01	FALSE	monsoon	0	(52,68.4]	0.4776659186538456	(43,57]	0.35968216572915973	(7.23e+03,1.13e+04]	0.1114086424852243	(30,70]	0.37496732599275
Tiswadi	2018-07-01	FALSE	monsoon	0	(52,68.4]	0.4587300106976169	(43,57]	0.27600723928822973	(7.23e+03,1.13e+04]	0.1114086424852243	(30,70]	0.37496732599275
Tiswadi	2018-08-01	FALSE	monsoon	0	(52,68.4]	0.4409302572187617	(43,57]	0.19735280843375552	(7.23e+03,1.13e+04]	0.1114086424852243	(30,70]	0.37496732599275
Tiswadi	2018-09-01	FALSE	rainy	0	(43,52]	0.4241984889486386	(43,57]	0.12341764343054988	(7.23e+03,1.13e+04]	0.1114086424852243	(30,70]	0.37496732599275
Tiswadi	2018-10-01	FALSE	rainy	0	(43,52]	0.40847062677472257	(43,57]	0.05391858832753635	(7.23e+03,1.13e+04]	0.1114086424852243	(30,70]	0.37496732599275
Tiswadi	2018-11-01	FALSE	rainy	0	(43,52]	0.3936864363312411	(25,43]	-0.011410523469296193	(7.23e+03,1.13e+04]	0.1114086424852243	(30,70]	0.37496732599275
Tiswadi	2018-12-01	FALSE	winter	0	(43,52]	0.3797892973143691	(25,43]	-0.07281988855831895	(7.23e+03,1.13e+04]	0.1114086424852243	(30,70]	0.37496732599275
Tiswadi	2019-01-01	FALSE	winter	0	(43,52]	0.366725986638509	(25,43]	-0.13054469174200034	(7.23e+03,1.13e+04]	0.1114086424852243	(30,70]	0.37496732599275
Tiswadi	2019-02-01	FALSE	winter	0	(43,52]	0.354446474603201	(25,43]	-0.1848060067346606	(7.23e+03,1.13e+04]	0.1114086424852243	(30,70]	0.37496732599275
Tiswadi	2019-03-01	FALSE	summer	0	(43,52]	0.26773459283581114	(25,43]	-0.23581164282776138	(7.23e+03,1.13e+04]	0.1114086424852243	(30,70]	0.37496732599275
Tiswadi	2019-04-01	FALSE	summer	0	(43,52]	0.30029517685077545	(57,94]	0.8738196701090171	(7.23e+03,1.13e+04]	0.1114086424852243	(30,70]	0.37496732599275
Tiswadi	2019-05-01	FALSE	summer	0	(43,52]	0.33090212582484185	(57,94]	0.7592964934052959	(7.23e+03,1.13e+04]	0.1114086424852243	(30,70]	0.37496732599275
Tiswadi	2019-06-01	FALSE	monsoon	0	(43,52]	0.35967265786046454	(57,94]	0.6516447073037976	(7.23e+03,1.13e+04]	0.1114086424852243	(30,70]	0.37496732599275
Tiswadi	2019-07-01	FALSE	monsoon	0	(43,52]	0.38671695797394984	(57,94]	0.5504520283683895	(7.23e+03,1.13e+04]	0.1114086424852243	(30,70]	0.37496732599275
Tiswadi	2019-08-01	FALSE	monsoon	0	(43,52]	0.41213860008062586	(57,94]	0.45533091016910526	(7.23e+03,1.13e+04]	0.1114086424852243	(30,70]	0.37496732599275
Tiswadi	2019-09-01	FALSE	rainy	0	(52,68.4]	0.4360349436609014	(43,57]	0.3659170590617786	(7.23e+03,1.13e+04]	0.1114086424852243	(30,70]	0.37496732599275
Tiswadi	2019-10-01	FALSE	rainy	0	(52,68.4]	0.4584975066263604	(43,57]	0.2818680390208916	(7.23e+03,1.13e+04]	0.1114086424852243	(30,70]	0.37496732599275
Tiswadi	2019-11-01	FALSE	rainy	0	(52,68.4]	0.47961231581389197	(43,57]	0.20286196018245764	(7.23e+03,1.13e+04]	0.1114086424852243	(30,70]	0.37496732599275
Tiswadi	2019-12-01	FALSE	winter	0	(52,68.4]	0.4994602364501714	(43,57]	0.1285962460743295	(7.23e+03,1.13e+04]	0.1114086424852243	(30,70]	0.37496732599275
