# Supplementary material for: Elimination of human rabies in Goa, India through an integrated One Health approach
Source: Nat Commun. 2022 May 19;13:2788. doi: 10.1038/s41467-022-30371-y (PMC9120018; doi:10.1038/s41467-022-30371-y)
Supplement: Supplementary file 4 — Supplementary Data 2 [file 41467_2022_30371_MOESM4_ESM.csv]

case_ID	Species	Group	Village	Taluka	District
GOA_A_26-09-2016	dog	gp2	Ella	Tiswadi	North
GOA_A_11-10-2016	dog	gp1	Parra	Bardez	North
GOA_A_13-10-2016	dog	gp1	Guirim	Bardez	North
GOA_A_15-10-2016	dog	gp1	Mapusa	Bardez	North
GOA_A_21-10-2016	dog	gp1	Guirim	Bardez	North
GOA_B_21-10-2016	dog	gp2	Mormugao (CI)	Mormugao	South
GOA_A_22-10-2016	dog	gp1	Assagao	Bardez	North
GOA_B_26-10-2016	dog	gp2	Taleigao	Tiswadi	North
GOA_A_14-11-2016	dog	gp1	Calangute	Bardez	North
GOA_A_16-11-2016	dog	gp1	Guirim	Bardez	North
GOA_A_30-11-2016	dog	gp1	Sanguem (M CI)	Sanguem	South
GOA_A_11-12-2016	cow	gp1	Candolim	Bardez	North
GOA_A_12-12-2016	dog	gp1	Calapor	Tiswadi	North
GOA_A_26-12-2016	dog	gp1	Morambi-O-Grande (Merces)	Tiswadi	North
GOA_B_29-12-2016	dog	gp1	Chimbel	Tiswadi	North
GOA_A_30-12-2016	dog	gp1	Mapusa	Bardez	North
GOA_A_01-01-2017	dog	gp1	Anjuna	Bardez	North
GOA_A_02-01-2017	dog	gp1	Guirim	Bardez	North
GOA_A_05-01-2017	dog	gp1	Raia	Salcete	South
GOA_A_09-01-2017	dog	gp1	Chimbel	Tiswadi	North
GOA_B_10-01-2017	dog	gp2	Davorlim	Salcete	South
GOA_A_11-01-2017	dog	gp1	Calapor	Tiswadi	North
GOA_D_12-01-2017	dog	gp1	Chimbel	Tiswadi	North
GOA_A_24-01-2017	dog	gp2	Morpila	Quepem	South
GOA_A_07-02-2017	dog	gp1	Guirim	Bardez	North
GOA_B_12-02-2017	dog	gp1	Chimbel	Tiswadi	North
GOA_A_13-02-2017	dog	gp1	Taleigao	Tiswadi	North
GOA_A_02-03-2017	dog	unassigned	Chimbel	Tiswadi	North
GOA_B_04-03-2017	dog	gp1	Guirim	Bardez	North
GOA_A_06-03-2017	cat	gp1	Sangolda	Bardez	North
GOA_A_10-03-2017	dog	unassigned	NA	NA	Other
GOA_C_16-03-2017	dog	gp1	Reis Magos	Bardez	North
GOA_B_16-03-2017	dog	unassigned	Carambolim	Tiswadi	North
GOA_A_22-03-2017	dog	gp1	Guirim	Bardez	North
GOA_B_22-03-2017	dog	gp1	Taleigao	Tiswadi	North
GOA_A_29-03-2017	dog	gp2	Quepem (M CI)	Quepem	South
GOA_A_06-04-2017	dog	gp1	Cuncolim (M CI)	Salcete	South
GOA_A_18-04-2017	dog	gp1	Candolim	Bardez	North
GOA_B_18-04-2017	dog	gp1	Corlim	Tiswadi	North
GOA_A_25-04-2017	dog	gp1	Panji M. Corp	Tiswadi	North
GOA_A_01-05-2017	dog	gp1	Mormugao (CI)	Mormugao	South
GOA_A_05-05-2017	cat	gp1	Assagao	Bardez	North
GOA_A_16-05-2017	dog	gp1	Candolim	Bardez	North
GOA_B_19-05-2017	dog	gp1	Ella	Tiswadi	North
GOA_C_19-05-2017	dog	gp1	Ella	Tiswadi	North
GOA_A_22-05-2017	dog	gp1	Carambolim	Tiswadi	North
GOA_A_26-05-2017	dog	gp1	Corlim	Tiswadi	North
GOA_B_05-06-2017	dog	gp1	Ella	Tiswadi	North
GOA_A_06-06-2017	dog	gp1	Ella	Tiswadi	North
GOA_B_06-06-2017	dog	gp1	Chimbel	Tiswadi	North
GOA_A_14-06-2017	dog	gp1	Verla	Bardez	North
GOA_A_24-06-2017	dog	gp1	Penha-de-Franca	Bardez	North
GOA_A_29-07-2017	dog	gp1	Nerul	Bardez	North
GOA_A_30-07-2017	dog	gp1	Penha-de-Franca	Bardez	North
GOA_A_10-08-2017	dog	gp1	Anjuna	Bardez	North
GOA_A_23-08-2017	dog	gp1	Taleigao	Tiswadi	North
GOA_A_31-08-2017	dog	gp1	Parra	Bardez	North
GOA_A_05-09-2017	dog	gp1	Socorro	Bardez	North
GOA_B_11-09-2017	dog	gp1	Penha-de-Franca	Bardez	North
GOA_A_11-09-2017	dog	gp3	Pernem	Pernem	North
GOA_A_14-09-2017	dog	gp1	Arpora	Bardez	North
GOA_A_21-09-2017	dog	gp1	Calangute	Bardez	North
GOA_A_24-09-2017	cow	gp2	Canacona (M CI)	Canacona	South
GOA_A_28-09-2017	dog	gp3	Pomburpa	Bardez	North
GOA_A_25-10-2017	dog	gp3	Pomburpa	Bardez	North
GOA_A_06-11-2017	dog	gp1	Anjuna	Bardez	North
GOA_A_08-11-2017	dog	gp1	Anjuna	Bardez	North
GOA_A_15-11-2017	dog	gp1	Anjuna	Bardez	North
GOA_B_15-11-2017	dog	gp1	Mapusa	Bardez	North
GOA_A_16-11-2017	dog	gp1	Panji M. Corp	Tiswadi	North
GOA_A_25-11-2017	dog	gp1	Candolim	Bardez	North
GOA_B_15-12-2017	dog	gp1	Bicholim (M Cl)	Bicholim	North
GOA_A_18-12-2017	jackal	gp2	Varca (CT)	Salcete	South
GOA_A_22-12-2017	dog	gp2	Canacona (M CI)	Canacona	South
GOA_A_02-01-2018	dog	gp1	Anjuna	Bardez	North
GOA_A_04-01-2018	dog	gp2	Orlim	Salcete	South
GOA_A_09-01-2018	dog	gp1	Arpora	Bardez	North
GOA_A_10-01-2018	dog	gp2	Chinchinim (CT)	Salcete	South
GOA_A_17-01-2018	cow	gp2	Canacona (M CI)	Canacona	South
GOA_B_17-01-2018	dog	gp1	Candolim	Bardez	North
GOA_A_21-01-2018	dog	gp1	Anjuna	Bardez	North
GOA_A_23-01-2018	dog	gp1	Candolim	Bardez	North
GOA_A_30-01-2018	dog	gp2	Cuncolim (M CI)	Salcete	South
GOA_A_03-02-2018	dog	gp2	Margao (M CI)	Salcete	South
GOA_A_16-02-2018	dog	gp3	NA	NA	Other
GOA_A_19-02-2018	dog	gp1	Pilerne	Bardez	North
GOA_A_26-02-2018	dog	gp2	Calangute	Bardez	North
GOA_A_27-02-2018	dog	gp1	Anjuna	Bardez	North
GOA_A_04-03-2018	dog	gp3	NA	NA	Other
GOA_B_04-03-2018	dog	gp1	Candolim	Bardez	North
GOA_A_17-03-2018	dog	gp3	Virona	Pernem	North
GOA_A_05-04-2018	dog	gp1	Assagao	Bardez	North
GOA_A_22-04-2018	dog	gp3	Bastora	Bardez	North
GOA_A_26-04-2018	dog	gp3	Virona	Pernem	North
GOA_A_10-05-2018	dog	gp1	Candolim	Bardez	North
GOA_A_24-05-2018	dog	gp1	Candolim	Bardez	North
GOA_A_08-06-2018	dog	gp2	Canacona (M CI)	Canacona	South
