# Supplementary material for: Elimination of human rabies in Goa, India through an integrated One Health approach
Source: Nat Commun. 2022 May 19;13:2788. doi: 10.1038/s41467-022-30371-y (PMC9120018; doi:10.1038/s41467-022-30371-y)
Supplement: Supplementary file 5 — Supplementary Data 3 [file 41467_2022_30371_MOESM5_ESM.xlsx]

## Sheet: Log
	Update on 11/18/2020
	Fixed the "data" tab, row 42 to use the % vaccination from the "Vax_cover" tab (varying annual vaccinationation coverage)
	Updated the dog vaccination cost (on the "Vaccination_Cost" page, cell O18) to $2.92/dogs vaccinated, to reflect the most recent Haiti data
	Update on 11/3/2020
	Removed the functionality that moves immunized dogs back to the susceptible population 1 year post vaccination
	% of immunized dogs are capped at the annual target vaccination coverage
	Update on 10/21/2020
	Assumed a low level of vaccination (5%) for the burn-in period
	Moved the vaccination campaigns to halfway through the year (weeks 22-31), instead of the beginning of the year (which was the default setting for the original tool)
		1 year after vaccination (at weeks 52+22, 104+22, etc), the remaining "immunized population" will be moved back to the susceptible population.
	Update on 9/17/2020
	Allowed for a different vaccine coverage each year
	To covert to the regular RabiesEcon:
	Click "Annual_vax" page;		Change equation H11, I11, L11 and all subsequent rows to use vaccination coverage from the same tab (i.e., value in cell C 31, αd_DogVaccination)
	Update on 6/18/2019
	Vaccine efficacy term for human PEP is added to Eh and Ih bucket; instead of (1-P10), (1-P10*efficacy) is used.
	Loss of dog vaccine immunity is separated into weeks (1-26) and 27+; previously it was 0-25 and 26+
	Update on 1/17/2019
	Vaccination, PEP and other costs are adjusted from 2015 to 2018 USD
	reference:	https://www.bls.gov/cpi/tables/supplemental-files/historical-cpi-u-201812.pdf
	2015 CPI	237.017
	2018 CPI	251.107
	conversion factor	1.05945
	Update on 11/28/2018
	Changed the "rate of loss of vaccine immunity" to 0.0036/week, to get 83% immunized population at the end of each year
	Reset the immunized population to be zero, and moved them to the susceptible population at the beginning of each year (for option1 and option2)
	Update on 10/31/2018
	Suspect exposure and PEP costs are calculated based on true exposure each year, not based on the exposure during the 1st year
	Update on 6/18/2018
	This version has an inflation factor to account for people receiving PEP even when they are not truly exposed to canine rabies (we assume that 10 people are treated with PEP for every 1 truly exposed case).

## Sheet: Title
	RabiesEcon
	A tool to estimate the epidemiologic burden of dog rabies
	and potential epidemiologic and economic impact of a dog rabies vaccination program.
	2021-03-30
	Version 3.5 (Edited for Haiti Project)
	Original Authors: Rebekah H. Borse, Charisma Y Atkins, Manoj Gambhir, Eduardo A. Undurraga Jesse D. Blanton, Emily B. Kahn, Jessie L. Dyer, Charles E. Rupprecht, Martin I. Meltzer
	Authors for this version: Amber Kunkel, Seonghye Jeon, Haim C. Joseph, Pierre Dilius, Kelly Crowdis, Martin I. Meltzer, Ryan Wallace
	Contact: HEMU@cdc.gov
	Disclaimer: The design and construction, and thus the findings and conclusions obtained from the use, of this software tool is the responsbility of the author(s) and does not necessarily represent the official position of the U.S. Centers for Disease Control and Prevention.

## Sheet: Instructions
	Assumptions and Instructions
	This tool was designed for decision makers who are examining the potential costs and benefits of dog rabies control strategies.
	This tool uses modified equations, based on those published in Zinsstag et al.'s publication:
	Zinsstag J, Dürr S, Penny MA, Mindekem R, Roth F, Menendez Gonzalez S, Naissengar S, Hattendorf J.
	Transmission dynamics and economics of rabies control in dogs and humans in an African city.
	Proc Natl Acad Sci U S A. 2009 Sep 1;106(35):14996-5001. Epub 2009 Aug 17.
	We assume that:
	*Dog rabies is endemic in the region.
	*Dogs are the primary vector for rabies in the region.
	*The population of dogs, per km2 can only increase to a maximum of 120% of the origional population size.
	*Each mass vaccination campaign lasts for exactly 10 weeks.
	To use this tool:
		1. Fill in all cells that are white.
		All of these cells should be reviewed.
		2. Review and test the default values and curves.
		3. Review any calculated values, in gray.
		Do not change.
		4. To navigate forward press:
		5. To navigate backward press:				BACK

## Sheet: Define_program
	Define region and programs to compare
	1,817,000 people and 137,350 dogs in Goa
	Program Area	Goa
	Square kilometers (km2) of program area	3702
	Human population	1817000
	Humans per km2	490.816
	Human birth rate (per 1,000 population)	17
	Human life expectancy	74
	Number of humans per dog (Human:Dog ratio)	13.229
	Dog population	137350
	Dogs per km2	37.1015
	Dog birth rate (per 1,000 dogs)	750
	Dog life expectancy, years	3
	Rabies R0 Dog to Dog	1.5
	Dog-Human transmission rate	3.4e-05
	Note: Zero values are required in all human fields of category not being defined.
	Other Notable Data Inputs Essential to the Model
	Vaccination Campaign	No vaccination	Annual
	Mass vaccination campaign coverage levels	0	Use "Vax_cover" page	0.5
	Frequency of vaccination*	Single/one time	Annual
	Proportion of adult female dogs spayed, annually	0.05	0.1	0
	Proportion of adult male dogs neutered, annually	0	0.1	0
	Probability of receiving PEP, post-exposure	0.8	0.85	0.9
	Total number of dog rabies cases during 1st year	16228.9	15480.5
	Total number of human deaths during 1st year	16.3898	13.0513
	Discount rate (health and economic outcomes)	0.03
	Number of rabid dogs at the end of year 20	270.575	0
	Total number of rabid dogs during years 20 through 30	140091	1.27327e-05
	Total number of dog rabies cases during 20 years	282969	30308.5
	Total number of human deaths during 20 years	358.242	30.8054
	Inflation factor for the suspect exposure (>=1)	40
	Post-Elimination PEP Reduction (%)	0

## Sheet: Vax_cover
	Vaccination coverage for annual compaign
	This tab allows for different vaccination coverage for each year. Make sure that the second table starts at row 11, to match with the "option1" tab.
	Year	Target coverage	Weekly target coverage	Human Deaths during the year	Rabid Dogs during the year		Year	Week	Weekly target coverage				2013	2014	2015	2016	2017	2018	2019	2020	2021	2022
2013	1	0.0370724	0.0037777	13.0513	15074.2						Expenditure	Goa donated fund expenditure (Dogs Trust, Marchig, Rotary) (INR)			7.06784e+06	8.72557e+06	1.89349e+07	1.5347e+07	1.24713e+07
2014	2	0.148522	0.0160782	11.8318	10399.3		1	1	0.0037777			Goa Government funding expenditure (INR)			1.85533e+06	4.2244e+06	4.94698e+06	6.47527e+06	8858600
2015	3	0.414654	0.0535553	4.95861	3771.95		1	2	0.0037777			Total Goa expenditure (INR)			8.92318e+06	1.295e+07	2.38819e+07	2.18223e+07	2.13299e+07
2016	4	0.373505	0.0467614	0.80933	554.492		1	3	0.0037777
2017	5	0.708226	0.123178	0.147665	99.1703		1	4	0.0037777		US exchange rate				64.1491	67.1972	65.0708	68.3035	70.401
2018	6	0.708015	0.123105	0.00652658	2.96436		1	5	0.0037777
2019	7	0.70029	0.120494	0.000168335	0.0762601		1	6	0.0037777		Vaccine contribution	Total dog vaccinations	5300	20400	56954	51302	97277	97248	96187	90000	90000	80000
2020	8	0.655246	0.106492	5.4037e-06	0.00278095		1	7	0.0037777			Estimated value per vaccine (USD)			0.53	0.53	0.53	0.53	0.53
2021	9	0.655246	0.106492	3.81761e-07	0.00024169		1	8	0.0037777			Estimated value per vaccine (INR)			33.999	35.6145	34.4875	36.2009	37.3125
2022	10	0.582441	0.0873329	3.60685e-08	2.39706e-05		1	9	0.0037777			Estiated total vaccine value (INR)			1.93638e+06	1.8271e+06	3.35484e+06	3.52046e+06	3.58898e+06
	11	0.552	0.0802963	7.61174e-09	5.99937e-06		1	10	0.0037777
	12	0.5	0.0693147	3.01417e-09	2.59408e-06		1	11	0.0037777		Total campaign value	Total estimated campaign value (INR)			1.08596e+07	1.47771e+07	2.72367e+07	2.53427e+07	2.49189e+07
	13	0.5	0.0693147	1.97779e-09	1.79205e-06		1	12	0.0037777			Total estimated campaign value (USD)			169286	219906	418570	371031	353957
	14	0.5	0.0693147	1.57475e-09	1.44714e-06		1	13	0.0037777
	15	0.5	0.0693147	1.35965e-09	1.25712e-06		1	14	0.0037777		Cost per dog	Estimated cost per dog vaccinated (INR)			190.672	288.041	279.991	260.599	259.067
	16	0.5	0.0693147	1.23532e-09	1.14578e-06		1	15	0.0037777			Estimated cost per dog vaccinated (USD)			2.97233	4.2865	4.30287	3.81531	3.67989
	17	0.5	0.0693147	1.16475e-09	1.0819e-06		1	16	0.0037777
	18	0.5	0.0693147	1.12935e-09	1.04931e-06		1	17	0.0037777
	19	0.5	0.0693147	1.1186e-09	1.03864e-06		1	18	0.0037777
	20	0.5	0.0693147	1.12605e-09	1.04418e-06		1	19	0.0037777
	21	0.5	0.0693147	1.14767e-09	1.06223e-06		1	20	0.0037777
	22	0.5	0.0693147	1.18068e-09	1.09032e-06		1	21	0.0037777
	23	0.5	0.0693147	1.22334e-09	1.12686e-06		1	22	0.0037777
	24	0.5	0.0693147	1.27442e-09	1.17071e-06		1	23	0.0037777
	25	0.5	0.0693147	1.3332e-09	1.22108e-06		1	24	0.0037777
	26	0.5	0.0693147	1.39901e-09	1.27744e-06		1	25	0.0037777
	27	0.5	0.0693147	1.47162e-09	1.33946e-06		1	26	0.0037777
	28	0.5	0.0693147	1.55079e-09	1.40693e-06		1	27	0.0037777
	29	0.5	0.0693147	1.63648e-09	1.47978e-06		1	28	0.0037777
	30	0.5	0.0693147	1.72865e-09	1.5579e-06		1	29	0.0037777
	31	0.5	0.0693147	1.72865e-09	1.5579e-06		1	30	0.0037777
	32	0.5	0.0693147	1.72865e-09	1.5579e-06		1	31	0.0037777
	33	0.5	0.0693147	1.72865e-09	1.5579e-06		1	32	0.0037777
	34	0.5	0.0693147	1.72865e-09	1.5579e-06		1	33	0.0037777
	35	0.5	0.0693147	1.72865e-09	1.5579e-06		1	34	0.0037777
	36	0.5	0.0693147	1.72865e-09	1.5579e-06		1	35	0.0037777
	37	0.5	0.0693147	1.72865e-09	1.5579e-06		1	36	0.0037777
	38	0.5	0.0693147	1.72865e-09	1.5579e-06		1	37	0.0037777
	39	0.5	0.0693147	1.72865e-09	1.5579e-06		1	38	0.0037777
	40	0.5	0.0693147	1.72865e-09	1.5579e-06		1	39	0.0037777
	41	0.5	0.0693147	1.72865e-09	1.5579e-06		1	40	0.0037777
	42	0.5	0.0693147	1.72865e-09	1.5579e-06		1	41	0.0037777
	43	0.5	0.0693147	1.72865e-09	1.5579e-06		1	42	0.0037777
	44	0.5	0.0693147	1.72865e-09	1.5579e-06		1	43	0.0037777
	45	0.5	0.0693147	1.72865e-09	1.5579e-06		1	44	0.0037777
							1	45	0.0037777
							1	46	0.0037777
							1	47	0.0037777
							1	48	0.0037777
							1	49	0.0037777
							1	50	0.0037777
							1	51	0.0037777
							1	52	0.0037777
							2	53	0.0160782
							2	54	0.0160782
							2	55	0.0160782
							2	56	0.0160782
							2	57	0.0160782
							2	58	0.0160782
							2	59	0.0160782
							2	60	0.0160782
							2	61	0.0160782
							2	62	0.0160782
							2	63	0.0160782
							2	64	0.0160782
							2	65	0.0160782
							2	66	0.0160782
							2	67	0.0160782
							2	68	0.0160782
							2	69	0.0160782
							2	70	0.0160782
							2	71	0.0160782
							2	72	0.0160782
							2	73	0.0160782
							2	74	0.0160782
							2	75	0.0160782
							2	76	0.0160782
							2	77	0.0160782
							2	78	0.0160782
							2	79	0.0160782
							2	80	0.0160782
							2	81	0.0160782
							2	82	0.0160782
							2	83	0.0160782
							2	84	0.0160782
							2	85	0.0160782
							2	86	0.0160782
							2	87	0.0160782
							2	88	0.0160782
							2	89	0.0160782
							2	90	0.0160782
							2	91	0.0160782
							2	92	0.0160782
							2	93	0.0160782
							2	94	0.0160782
							2	95	0.0160782
							2	96	0.0160782
							2	97	0.0160782
							2	98	0.0160782
							2	99	0.0160782
							2	100	0.0160782
							2	101	0.0160782
							2	102	0.0160782
							2	103	0.0160782
							2	104	0.0160782
							3	105	0.0535553
							3	106	0.0535553
							3	107	0.0535553
							3	108	0.0535553
							3	109	0.0535553
							3	110	0.0535553
							3	111	0.0535553
							3	112	0.0535553
							3	113	0.0535553
							3	114	0.0535553
							3	115	0.0535553
							3	116	0.0535553
							3	117	0.0535553
							3	118	0.0535553
							3	119	0.0535553
							3	120	0.0535553
							3	121	0.0535553
							3	122	0.0535553
							3	123	0.0535553
							3	124	0.0535553
							3	125	0.0535553
							3	126	0.0535553
							3	127	0.0535553
							3	128	0.0535553
							3	129	0.0535553
							3	130	0.0535553
							3	131	0.0535553
							3	132	0.0535553
							3	133	0.0535553
							3	134	0.0535553
							3	135	0.0535553
							3	136	0.0535553
							3	137	0.0535553
							3	138	0.0535553
							3	139	0.0535553
							3	140	0.0535553
							3	141	0.0535553
							3	142	0.0535553
							3	143	0.0535553
							3	144	0.0535553
							3	145	0.0535553
							3	146	0.0535553
							3	147	0.0535553
							3	148	0.0535553
							3	149	0.0535553
							3	150	0.0535553
							3	151	0.0535553
							3	152	0.0535553
							3	153	0.0535553
							3	154	0.0535553
							3	155	0.0535553
							3	156	0.0535553
							4	157	0.0467614
							4	158	0.0467614
							4	159	0.0467614
							4	160	0.0467614
							4	161	0.0467614
							4	162	0.0467614
							4	163	0.0467614
							4	164	0.0467614
							4	165	0.0467614
							4	166	0.0467614
							4	167	0.0467614
							4	168	0.0467614
							4	169	0.0467614
							4	170	0.0467614
							4	171	0.0467614
							4	172	0.0467614
							4	173	0.0467614
							4	174	0.0467614
							4	175	0.0467614
							4	176	0.0467614
							4	177	0.0467614
							4	178	0.0467614
							4	179	0.0467614
							4	180	0.0467614
							4	181	0.0467614
							4	182	0.0467614
							4	183	0.0467614
							4	184	0.0467614
							4	185	0.0467614
							4	186	0.0467614
							4	187	0.0467614
							4	188	0.0467614
							4	189	0.0467614
							4	190	0.0467614
							4	191	0.0467614
							4	192	0.0467614
							4	193	0.0467614
							4	194	0.0467614
							4	195	0.0467614
							4	196	0.0467614
							4	197	0.0467614
							4	198	0.0467614
							4	199	0.0467614
							4	200	0.0467614
							4	201	0.0467614
							4	202	0.0467614
							4	203	0.0467614
							4	204	0.0467614
							4	205	0.0467614
							4	206	0.0467614
							4	207	0.0467614
							4	208	0.0467614
							5	209	0.123178
							5	210	0.123178
							5	211	0.123178
							5	212	0.123178
							5	213	0.123178
							5	214	0.123178
							5	215	0.123178
							5	216	0.123178
							5	217	0.123178
							5	218	0.123178
							5	219	0.123178
							5	220	0.123178
							5	221	0.123178
							5	222	0.123178
							5	223	0.123178
							5	224	0.123178
							5	225	0.123178
							5	226	0.123178
							5	227	0.123178
							5	228	0.123178
							5	229	0.123178
							5	230	0.123178
							5	231	0.123178
							5	232	0.123178
							5	233	0.123178
							5	234	0.123178
							5	235	0.123178
							5	236	0.123178
							5	237	0.123178
							5	238	0.123178
							5	239	0.123178
							5	240	0.123178
							5	241	0.123178
							5	242	0.123178
							5	243	0.123178
							5	244	0.123178
							5	245	0.123178
							5	246	0.123178
							5	247	0.123178
							5	248	0.123178
							5	249	0.123178
							5	250	0.123178
							5	251	0.123178
							5	252	0.123178
							5	253	0.123178
							5	254	0.123178
							5	255	0.123178
							5	256	0.123178
							5	257	0.123178
							5	258	0.123178
							5	259	0.123178
							5	260	0.123178
							6	261	0.123105
							6	262	0.123105
							6	263	0.123105
							6	264	0.123105
							6	265	0.123105
							6	266	0.123105
							6	267	0.123105
							6	268	0.123105
							6	269	0.123105
							6	270	0.123105
							6	271	0.123105
							6	272	0.123105
							6	273	0.123105
							6	274	0.123105
							6	275	0.123105
							6	276	0.123105
							6	277	0.123105
							6	278	0.123105
							6	279	0.123105
							6	280	0.123105
							6	281	0.123105
							6	282	0.123105
							6	283	0.123105
							6	284	0.123105
							6	285	0.123105
							6	286	0.123105
							6	287	0.123105
							6	288	0.123105
							6	289	0.123105
							6	290	0.123105
							6	291	0.123105
							6	292	0.123105
							6	293	0.123105
							6	294	0.123105
							6	295	0.123105
							6	296	0.123105
							6	297	0.123105
							6	298	0.123105
							6	299	0.123105
							6	300	0.123105
							6	301	0.123105
							6	302	0.123105
							6	303	0.123105
							6	304	0.123105
							6	305	0.123105
							6	306	0.123105
							6	307	0.123105
							6	308	0.123105
							6	309	0.123105
							6	310	0.123105
							6	311	0.123105
							6	312	0.123105
							7	313	0.120494
							7	314	0.120494
							7	315	0.120494
							7	316	0.120494
							7	317	0.120494
							7	318	0.120494
							7	319	0.120494
							7	320	0.120494
							7	321	0.120494
							7	322	0.120494
							7	323	0.120494
							7	324	0.120494
							7	325	0.120494
							7	326	0.120494
							7	327	0.120494
							7	328	0.120494
							7	329	0.120494
							7	330	0.120494
							7	331	0.120494
							7	332	0.120494
							7	333	0.120494
							7	334	0.120494
							7	335	0.120494
							7	336	0.120494
							7	337	0.120494
							7	338	0.120494
							7	339	0.120494
							7	340	0.120494
							7	341	0.120494
							7	342	0.120494
							7	343	0.120494
							7	344	0.120494
							7	345	0.120494
							7	346	0.120494
							7	347	0.120494
							7	348	0.120494
							7	349	0.120494
							7	350	0.120494
							7	351	0.120494
							7	352	0.120494
							7	353	0.120494
							7	354	0.120494
							7	355	0.120494
							7	356	0.120494
							7	357	0.120494
							7	358	0.120494
							7	359	0.120494
							7	360	0.120494
							7	361	0.120494
							7	362	0.120494
							7	363	0.120494
							7	364	0.120494
							8	365	0.106492
							8	366	0.106492
							8	367	0.106492
							8	368	0.106492
							8	369	0.106492
							8	370	0.106492
							8	371	0.106492
							8	372	0.106492
							8	373	0.106492
							8	374	0.106492
							8	375	0.106492
							8	376	0.106492
							8	377	0.106492
							8	378	0.106492
							8	379	0.106492
							8	380	0.106492
							8	381	0.106492
							8	382	0.106492
							8	383	0.106492
							8	384	0.106492
							8	385	0.106492
							8	386	0.106492
							8	387	0.106492
							8	388	0.106492
							8	389	0.106492
							8	390	0.106492
							8	391	0.106492
							8	392	0.106492
							8	393	0.106492
							8	394	0.106492
							8	395	0.106492
							8	396	0.106492
							8	397	0.106492
							8	398	0.106492
							8	399	0.106492
							8	400	0.106492
							8	401	0.106492
							8	402	0.106492
							8	403	0.106492
							8	404	0.106492
							8	405	0.106492
							8	406	0.106492
							8	407	0.106492
							8	408	0.106492
							8	409	0.106492
							8	410	0.106492
							8	411	0.106492
							8	412	0.106492
							8	413	0.106492
							8	414	0.106492
							8	415	0.106492
							8	416	0.106492
							9	417	0.106492
							9	418	0.106492
							9	419	0.106492
							9	420	0.106492
							9	421	0.106492
							9	422	0.106492
							9	423	0.106492
							9	424	0.106492
							9	425	0.106492
							9	426	0.106492
							9	427	0.106492
							9	428	0.106492
							9	429	0.106492
							9	430	0.106492
							9	431	0.106492
							9	432	0.106492
							9	433	0.106492
							9	434	0.106492
							9	435	0.106492
							9	436	0.106492
							9	437	0.106492
							9	438	0.106492
							9	439	0.106492
							9	440	0.106492
							9	441	0.106492
							9	442	0.106492
							9	443	0.106492
							9	444	0.106492
							9	445	0.106492
							9	446	0.106492
							9	447	0.106492
							9	448	0.106492
							9	449	0.106492
							9	450	0.106492
							9	451	0.106492
							9	452	0.106492
							9	453	0.106492
							9	454	0.106492
							9	455	0.106492
							9	456	0.106492
							9	457	0.106492
							9	458	0.106492
							9	459	0.106492
							9	460	0.106492
							9	461	0.106492
							9	462	0.106492
							9	463	0.106492
							9	464	0.106492
							9	465	0.106492
							9	466	0.106492
							9	467	0.106492
							9	468	0.106492
							10	469	0.0873329
							10	470	0.0873329
							10	471	0.0873329
							10	472	0.0873329
							10	473	0.0873329
							10	474	0.0873329
							10	475	0.0873329
							10	476	0.0873329
							10	477	0.0873329
							10	478	0.0873329
							10	479	0.0873329
							10	480	0.0873329
							10	481	0.0873329
							10	482	0.0873329
							10	483	0.0873329
							10	484	0.0873329
							10	485	0.0873329
							10	486	0.0873329
							10	487	0.0873329
							10	488	0.0873329
							10	489	0.0873329
							10	490	0.0873329
							10	491	0.0873329
							10	492	0.0873329
							10	493	0.0873329
							10	494	0.0873329
							10	495	0.0873329
							10	496	0.0873329
							10	497	0.0873329
							10	498	0.0873329
							10	499	0.0873329
							10	500	0.0873329
							10	501	0.0873329
							10	502	0.0873329
							10	503	0.0873329
							10	504	0.0873329
							10	505	0.0873329
							10	506	0.0873329
							10	507	0.0873329
							10	508	0.0873329
							10	509	0.0873329
							10	510	0.0873329
							10	511	0.0873329
							10	512	0.0873329
							10	513	0.0873329
							10	514	0.0873329
							10	515	0.0873329
							10	516	0.0873329
							10	517	0.0873329
							10	518	0.0873329
							10	519	0.0873329
							10	520	0.0873329
							11	521	0.0802963
							11	522	0.0802963
							11	523	0.0802963
							11	524	0.0802963
							11	525	0.0802963
							11	526	0.0802963
							11	527	0.0802963
							11	528	0.0802963
							11	529	0.0802963
							11	530	0.0802963
							11	531	0.0802963
							11	532	0.0802963
							11	533	0.0802963
							11	534	0.0802963
							11	535	0.0802963
							11	536	0.0802963
							11	537	0.0802963
							11	538	0.0802963
							11	539	0.0802963
							11	540	0.0802963
							11	541	0.0802963
							11	542	0.0802963
							11	543	0.0802963
							11	544	0.0802963
							11	545	0.0802963
							11	546	0.0802963
							11	547	0.0802963
							11	548	0.0802963
							11	549	0.0802963
							11	550	0.0802963
							11	551	0.0802963
							11	552	0.0802963
							11	553	0.0802963
							11	554	0.0802963
							11	555	0.0802963
							11	556	0.0802963
							11	557	0.0802963
							11	558	0.0802963
							11	559	0.0802963
							11	560	0.0802963
							11	561	0.0802963
							11	562	0.0802963
							11	563	0.0802963
							11	564	0.0802963
							11	565	0.0802963
							11	566	0.0802963
							11	567	0.0802963
							11	568	0.0802963
							11	569	0.0802963
							11	570	0.0802963
							11	571	0.0802963
							11	572	0.0802963
							12	573	0.0693147
							12	574	0.0693147
							12	575	0.0693147
							12	576	0.0693147
							12	577	0.0693147
							12	578	0.0693147
							12	579	0.0693147
							12	580	0.0693147
							12	581	0.0693147
							12	582	0.0693147
							12	583	0.0693147
							12	584	0.0693147
							12	585	0.0693147
							12	586	0.0693147
							12	587	0.0693147
							12	588	0.0693147
							12	589	0.0693147
							12	590	0.0693147
							12	591	0.0693147
							12	592	0.0693147
							12	593	0.0693147
							12	594	0.0693147
							12	595	0.0693147
							12	596	0.0693147
							12	597	0.0693147
							12	598	0.0693147
							12	599	0.0693147
							12	600	0.0693147
							12	601	0.0693147
							12	602	0.0693147
							12	603	0.0693147
							12	604	0.0693147
							12	605	0.0693147
							12	606	0.0693147
							12	607	0.0693147
							12	608	0.0693147
							12	609	0.0693147
							12	610	0.0693147
							12	611	0.0693147
							12	612	0.0693147
							12	613	0.0693147
							12	614	0.0693147
							12	615	0.0693147
							12	616	0.0693147
							12	617	0.0693147
							12	618	0.0693147
							12	619	0.0693147
							12	620	0.0693147
							12	621	0.0693147
							12	622	0.0693147
							12	623	0.0693147
							12	624	0.0693147
							13	625	0.0693147
							13	626	0.0693147
							13	627	0.0693147
							13	628	0.0693147
							13	629	0.0693147
							13	630	0.0693147
							13	631	0.0693147
							13	632	0.0693147
							13	633	0.0693147
							13	634	0.0693147
							13	635	0.0693147
							13	636	0.0693147
							13	637	0.0693147
							13	638	0.0693147
							13	639	0.0693147
							13	640	0.0693147
							13	641	0.0693147
							13	642	0.0693147
							13	643	0.0693147
							13	644	0.0693147
							13	645	0.0693147
							13	646	0.0693147
							13	647	0.0693147
							13	648	0.0693147
							13	649	0.0693147
							13	650	0.0693147
							13	651	0.0693147
							13	652	0.0693147
							13	653	0.0693147
							13	654	0.0693147
							13	655	0.0693147
							13	656	0.0693147
							13	657	0.0693147
							13	658	0.0693147
							13	659	0.0693147
							13	660	0.0693147
							13	661	0.0693147
							13	662	0.0693147
							13	663	0.0693147
							13	664	0.0693147
							13	665	0.0693147
							13	666	0.0693147
							13	667	0.0693147
							13	668	0.0693147
							13	669	0.0693147
							13	670	0.0693147
							13	671	0.0693147
							13	672	0.0693147
							13	673	0.0693147
							13	674	0.0693147
							13	675	0.0693147
							13	676	0.0693147
							14	677	0.0693147
							14	678	0.0693147
							14	679	0.0693147
							14	680	0.0693147
							14	681	0.0693147
							14	682	0.0693147
							14	683	0.0693147
							14	684	0.0693147
							14	685	0.0693147
							14	686	0.0693147
							14	687	0.0693147
							14	688	0.0693147
							14	689	0.0693147
							14	690	0.0693147
							14	691	0.0693147
							14	692	0.0693147
							14	693	0.0693147
							14	694	0.0693147
							14	695	0.0693147
							14	696	0.0693147
							14	697	0.0693147
							14	698	0.0693147
							14	699	0.0693147
							14	700	0.0693147
							14	701	0.0693147
							14	702	0.0693147
							14	703	0.0693147
							14	704	0.0693147
							14	705	0.0693147
							14	706	0.0693147
							14	707	0.0693147
							14	708	0.0693147
							14	709	0.0693147
							14	710	0.0693147
							14	711	0.0693147
							14	712	0.0693147
							14	713	0.0693147
							14	714	0.0693147
							14	715	0.0693147
							14	716	0.0693147
							14	717	0.0693147
							14	718	0.0693147
							14	719	0.0693147
							14	720	0.0693147
							14	721	0.0693147
							14	722	0.0693147
							14	723	0.0693147
							14	724	0.0693147
							14	725	0.0693147
							14	726	0.0693147
							14	727	0.0693147
							14	728	0.0693147
							15	729	0.0693147
							15	730	0.0693147
							15	731	0.0693147
							15	732	0.0693147
							15	733	0.0693147
							15	734	0.0693147
							15	735	0.0693147
							15	736	0.0693147
							15	737	0.0693147
							15	738	0.0693147
							15	739	0.0693147
							15	740	0.0693147
							15	741	0.0693147
							15	742	0.0693147
							15	743	0.0693147
							15	744	0.0693147
							15	745	0.0693147
							15	746	0.0693147
							15	747	0.0693147
							15	748	0.0693147
							15	749	0.0693147
							15	750	0.0693147
							15	751	0.0693147
							15	752	0.0693147
							15	753	0.0693147
							15	754	0.0693147
							15	755	0.0693147
							15	756	0.0693147
							15	757	0.0693147
							15	758	0.0693147
							15	759	0.0693147
							15	760	0.0693147
							15	761	0.0693147
							15	762	0.0693147
							15	763	0.0693147
							15	764	0.0693147
							15	765	0.0693147
							15	766	0.0693147
							15	767	0.0693147
							15	768	0.0693147
							15	769	0.0693147
							15	770	0.0693147
							15	771	0.0693147
							15	772	0.0693147
							15	773	0.0693147
							15	774	0.0693147
							15	775	0.0693147
							15	776	0.0693147
							15	777	0.0693147
							15	778	0.0693147
							15	779	0.0693147
							15	780	0.0693147
							16	781	0.0693147
							16	782	0.0693147
							16	783	0.0693147
							16	784	0.0693147
							16	785	0.0693147
							16	786	0.0693147
							16	787	0.0693147
							16	788	0.0693147
							16	789	0.0693147
							16	790	0.0693147
							16	791	0.0693147
							16	792	0.0693147
							16	793	0.0693147
							16	794	0.0693147
							16	795	0.0693147
							16	796	0.0693147
							16	797	0.0693147
							16	798	0.0693147
							16	799	0.0693147
							16	800	0.0693147
							16	801	0.0693147
							16	802	0.0693147
							16	803	0.0693147
							16	804	0.0693147
							16	805	0.0693147
							16	806	0.0693147
							16	807	0.0693147
							16	808	0.0693147
							16	809	0.0693147
							16	810	0.0693147
							16	811	0.0693147
							16	812	0.0693147
							16	813	0.0693147
							16	814	0.0693147
							16	815	0.0693147
							16	816	0.0693147
							16	817	0.0693147
							16	818	0.0693147
							16	819	0.0693147
							16	820	0.0693147
							16	821	0.0693147
							16	822	0.0693147
							16	823	0.0693147
							16	824	0.0693147
							16	825	0.0693147
							16	826	0.0693147
							16	827	0.0693147
							16	828	0.0693147
							16	829	0.0693147
							16	830	0.0693147
							16	831	0.0693147
							16	832	0.0693147
							17	833	0.0693147
							17	834	0.0693147
							17	835	0.0693147
							17	836	0.0693147
							17	837	0.0693147
							17	838	0.0693147
							17	839	0.0693147
							17	840	0.0693147
							17	841	0.0693147
							17	842	0.0693147
							17	843	0.0693147
							17	844	0.0693147
							17	845	0.0693147
							17	846	0.0693147
							17	847	0.0693147
							17	848	0.0693147
							17	849	0.0693147
							17	850	0.0693147
							17	851	0.0693147
							17	852	0.0693147
							17	853	0.0693147
							17	854	0.0693147
							17	855	0.0693147
							17	856	0.0693147
							17	857	0.0693147
							17	858	0.0693147
							17	859	0.0693147
							17	860	0.0693147
							17	861	0.0693147
							17	862	0.0693147
							17	863	0.0693147
							17	864	0.0693147
							17	865	0.0693147
							17	866	0.0693147
							17	867	0.0693147
							17	868	0.0693147
							17	869	0.0693147
							17	870	0.0693147
							17	871	0.0693147
							17	872	0.0693147
							17	873	0.0693147
							17	874	0.0693147
							17	875	0.0693147
							17	876	0.0693147
							17	877	0.0693147
							17	878	0.0693147
							17	879	0.0693147
							17	880	0.0693147
							17	881	0.0693147
							17	882	0.0693147
							17	883	0.0693147
							17	884	0.0693147
							18	885	0.0693147
							18	886	0.0693147
							18	887	0.0693147
							18	888	0.0693147
							18	889	0.0693147
							18	890	0.0693147
							18	891	0.0693147
							18	892	0.0693147
							18	893	0.0693147
							18	894	0.0693147
							18	895	0.0693147
							18	896	0.0693147
							18	897	0.0693147
							18	898	0.0693147
							18	899	0.0693147
							18	900	0.0693147
							18	901	0.0693147
							18	902	0.0693147
							18	903	0.0693147
							18	904	0.0693147
							18	905	0.0693147
							18	906	0.0693147
							18	907	0.0693147
							18	908	0.0693147
							18	909	0.0693147
							18	910	0.0693147
							18	911	0.0693147
							18	912	0.0693147
							18	913	0.0693147
							18	914	0.0693147
							18	915	0.0693147
							18	916	0.0693147
							18	917	0.0693147
							18	918	0.0693147
							18	919	0.0693147
							18	920	0.0693147
							18	921	0.0693147
							18	922	0.0693147
							18	923	0.0693147
							18	924	0.0693147
							18	925	0.0693147
							18	926	0.0693147
							18	927	0.0693147
							18	928	0.0693147
							18	929	0.0693147
							18	930	0.0693147
							18	931	0.0693147
							18	932	0.0693147
							18	933	0.0693147
							18	934	0.0693147
							18	935	0.0693147
							18	936	0.0693147
							19	937	0.0693147
							19	938	0.0693147
							19	939	0.0693147
							19	940	0.0693147
							19	941	0.0693147
							19	942	0.0693147
							19	943	0.0693147
							19	944	0.0693147
							19	945	0.0693147
							19	946	0.0693147
							19	947	0.0693147
							19	948	0.0693147
							19	949	0.0693147
							19	950	0.0693147
							19	951	0.0693147
							19	952	0.0693147
							19	953	0.0693147
							19	954	0.0693147
							19	955	0.0693147
							19	956	0.0693147
							19	957	0.0693147
							19	958	0.0693147
							19	959	0.0693147
							19	960	0.0693147
							19	961	0.0693147
							19	962	0.0693147
							19	963	0.0693147
							19	964	0.0693147
							19	965	0.0693147
							19	966	0.0693147
							19	967	0.0693147
							19	968	0.0693147
							19	969	0.0693147
							19	970	0.0693147
							19	971	0.0693147
							19	972	0.0693147
							19	973	0.0693147
							19	974	0.0693147
							19	975	0.0693147
							19	976	0.0693147
							19	977	0.0693147
							19	978	0.0693147
							19	979	0.0693147
							19	980	0.0693147
							19	981	0.0693147
							19	982	0.0693147
							19	983	0.0693147
							19	984	0.0693147
							19	985	0.0693147
							19	986	0.0693147
							19	987	0.0693147
							19	988	0.0693147
							20	989	0.0693147
							20	990	0.0693147
							20	991	0.0693147
							20	992	0.0693147
							20	993	0.0693147
							20	994	0.0693147
							20	995	0.0693147
							20	996	0.0693147
							20	997	0.0693147
							20	998	0.0693147
							20	999	0.0693147
							20	1000	0.0693147
							20	1001	0.0693147
							20	1002	0.0693147
							20	1003	0.0693147
							20	1004	0.0693147
							20	1005	0.0693147
							20	1006	0.0693147
							20	1007	0.0693147
							20	1008	0.0693147
							20	1009	0.0693147
							20	1010	0.0693147
							20	1011	0.0693147
							20	1012	0.0693147
							20	1013	0.0693147
							20	1014	0.0693147
							20	1015	0.0693147
							20	1016	0.0693147
							20	1017	0.0693147
							20	1018	0.0693147
							20	1019	0.0693147
							20	1020	0.0693147
							20	1021	0.0693147
							20	1022	0.0693147
							20	1023	0.0693147
							20	1024	0.0693147
							20	1025	0.0693147
							20	1026	0.0693147
							20	1027	0.0693147
							20	1028	0.0693147
							20	1029	0.0693147
							20	1030	0.0693147
							20	1031	0.0693147
							20	1032	0.0693147
							20	1033	0.0693147
							20	1034	0.0693147
							20	1035	0.0693147
							20	1036	0.0693147
							20	1037	0.0693147
							20	1038	0.0693147
							20	1039	0.0693147
							20	1040	0.0693147
							21	1041	0.0693147
							21	1042	0.0693147
							21	1043	0.0693147
							21	1044	0.0693147
							21	1045	0.0693147
							21	1046	0.0693147
							21	1047	0.0693147
							21	1048	0.0693147
							21	1049	0.0693147
							21	1050	0.0693147
							21	1051	0.0693147
							21	1052	0.0693147
							21	1053	0.0693147
							21	1054	0.0693147
							21	1055	0.0693147
							21	1056	0.0693147
							21	1057	0.0693147
							21	1058	0.0693147
							21	1059	0.0693147
							21	1060	0.0693147
							21	1061	0.0693147
							21	1062	0.0693147
							21	1063	0.0693147
							21	1064	0.0693147
							21	1065	0.0693147
							21	1066	0.0693147
							21	1067	0.0693147
							21	1068	0.0693147
							21	1069	0.0693147
							21	1070	0.0693147
							21	1071	0.0693147
							21	1072	0.0693147
							21	1073	0.0693147
							21	1074	0.0693147
							21	1075	0.0693147
							21	1076	0.0693147
							21	1077	0.0693147
							21	1078	0.0693147
							21	1079	0.0693147
							21	1080	0.0693147
							21	1081	0.0693147
							21	1082	0.0693147
							21	1083	0.0693147
							21	1084	0.0693147
							21	1085	0.0693147
							21	1086	0.0693147
							21	1087	0.0693147
							21	1088	0.0693147
							21	1089	0.0693147
							21	1090	0.0693147
							21	1091	0.0693147
							21	1092	0.0693147
							22	1093	0.0693147
							22	1094	0.0693147
							22	1095	0.0693147
							22	1096	0.0693147
							22	1097	0.0693147
							22	1098	0.0693147
							22	1099	0.0693147
							22	1100	0.0693147
							22	1101	0.0693147
							22	1102	0.0693147
							22	1103	0.0693147
							22	1104	0.0693147
							22	1105	0.0693147
							22	1106	0.0693147
							22	1107	0.0693147
							22	1108	0.0693147
							22	1109	0.0693147
							22	1110	0.0693147
							22	1111	0.0693147
							22	1112	0.0693147
							22	1113	0.0693147
							22	1114	0.0693147
							22	1115	0.0693147
							22	1116	0.0693147
							22	1117	0.0693147
							22	1118	0.0693147
							22	1119	0.0693147
							22	1120	0.0693147
							22	1121	0.0693147
							22	1122	0.0693147
							22	1123	0.0693147
							22	1124	0.0693147
							22	1125	0.0693147
							22	1126	0.0693147
							22	1127	0.0693147
							22	1128	0.0693147
							22	1129	0.0693147
							22	1130	0.0693147
							22	1131	0.0693147
							22	1132	0.0693147
							22	1133	0.0693147
							22	1134	0.0693147
							22	1135	0.0693147
							22	1136	0.0693147
							22	1137	0.0693147
							22	1138	0.0693147
							22	1139	0.0693147
							22	1140	0.0693147
							22	1141	0.0693147
							22	1142	0.0693147
							22	1143	0.0693147
							22	1144	0.0693147
							23	1145	0.0693147
							23	1146	0.0693147
							23	1147	0.0693147
							23	1148	0.0693147
							23	1149	0.0693147
							23	1150	0.0693147
							23	1151	0.0693147
							23	1152	0.0693147
							23	1153	0.0693147
							23	1154	0.0693147
							23	1155	0.0693147
							23	1156	0.0693147
							23	1157	0.0693147
							23	1158	0.0693147
							23	1159	0.0693147
							23	1160	0.0693147
							23	1161	0.0693147
							23	1162	0.0693147
							23	1163	0.0693147
							23	1164	0.0693147
							23	1165	0.0693147
							23	1166	0.0693147
							23	1167	0.0693147
							23	1168	0.0693147
							23	1169	0.0693147
							23	1170	0.0693147
							23	1171	0.0693147
							23	1172	0.0693147
							23	1173	0.0693147
							23	1174	0.0693147
							23	1175	0.0693147
							23	1176	0.0693147
							23	1177	0.0693147
							23	1178	0.0693147
							23	1179	0.0693147
							23	1180	0.0693147
							23	1181	0.0693147
							23	1182	0.0693147
							23	1183	0.0693147
							23	1184	0.0693147
							23	1185	0.0693147
							23	1186	0.0693147
							23	1187	0.0693147
							23	1188	0.0693147
							23	1189	0.0693147
							23	1190	0.0693147
							23	1191	0.0693147
							23	1192	0.0693147
							23	1193	0.0693147
							23	1194	0.0693147
							23	1195	0.0693147
							23	1196	0.0693147
							24	1197	0.0693147
							24	1198	0.0693147
							24	1199	0.0693147
							24	1200	0.0693147
							24	1201	0.0693147
							24	1202	0.0693147
							24	1203	0.0693147
							24	1204	0.0693147
							24	1205	0.0693147
							24	1206	0.0693147
							24	1207	0.0693147
							24	1208	0.0693147
							24	1209	0.0693147
							24	1210	0.0693147
							24	1211	0.0693147
							24	1212	0.0693147
							24	1213	0.0693147
							24	1214	0.0693147
							24	1215	0.0693147
							24	1216	0.0693147
							24	1217	0.0693147
							24	1218	0.0693147
							24	1219	0.0693147
							24	1220	0.0693147
							24	1221	0.0693147
							24	1222	0.0693147
							24	1223	0.0693147
							24	1224	0.0693147
							24	1225	0.0693147
							24	1226	0.0693147
							24	1227	0.0693147
							24	1228	0.0693147
							24	1229	0.0693147
							24	1230	0.0693147
							24	1231	0.0693147
							24	1232	0.0693147
							24	1233	0.0693147
							24	1234	0.0693147
							24	1235	0.0693147
							24	1236	0.0693147
							24	1237	0.0693147
							24	1238	0.0693147
							24	1239	0.0693147
							24	1240	0.0693147
							24	1241	0.0693147
							24	1242	0.0693147
							24	1243	0.0693147
							24	1244	0.0693147
							24	1245	0.0693147
							24	1246	0.0693147
							24	1247	0.0693147
							24	1248	0.0693147
							25	1249	0.0693147
							25	1250	0.0693147
							25	1251	0.0693147
							25	1252	0.0693147
							25	1253	0.0693147
							25	1254	0.0693147
							25	1255	0.0693147
							25	1256	0.0693147
							25	1257	0.0693147
							25	1258	0.0693147
							25	1259	0.0693147
							25	1260	0.0693147
							25	1261	0.0693147
							25	1262	0.0693147
							25	1263	0.0693147
							25	1264	0.0693147
							25	1265	0.0693147
							25	1266	0.0693147
							25	1267	0.0693147
							25	1268	0.0693147
							25	1269	0.0693147
							25	1270	0.0693147
							25	1271	0.0693147
							25	1272	0.0693147
							25	1273	0.0693147
							25	1274	0.0693147
							25	1275	0.0693147
							25	1276	0.0693147
							25	1277	0.0693147
							25	1278	0.0693147
							25	1279	0.0693147
							25	1280	0.0693147
							25	1281	0.0693147
							25	1282	0.0693147
							25	1283	0.0693147
							25	1284	0.0693147
							25	1285	0.0693147
							25	1286	0.0693147
							25	1287	0.0693147
							25	1288	0.0693147
							25	1289	0.0693147
							25	1290	0.0693147
							25	1291	0.0693147
							25	1292	0.0693147
							25	1293	0.0693147
							25	1294	0.0693147
							25	1295	0.0693147
							25	1296	0.0693147
							25	1297	0.0693147
							25	1298	0.0693147
							25	1299	0.0693147
							25	1300	0.0693147
							26	1301	0.0693147
							26	1302	0.0693147
							26	1303	0.0693147
							26	1304	0.0693147
							26	1305	0.0693147
							26	1306	0.0693147
							26	1307	0.0693147
							26	1308	0.0693147
							26	1309	0.0693147
							26	1310	0.0693147
							26	1311	0.0693147
							26	1312	0.0693147
							26	1313	0.0693147
							26	1314	0.0693147
							26	1315	0.0693147
							26	1316	0.0693147
							26	1317	0.0693147
							26	1318	0.0693147
							26	1319	0.0693147
							26	1320	0.0693147
							26	1321	0.0693147
							26	1322	0.0693147
							26	1323	0.0693147
							26	1324	0.0693147
							26	1325	0.0693147
							26	1326	0.0693147
							26	1327	0.0693147
							26	1328	0.0693147
							26	1329	0.0693147
							26	1330	0.0693147
							26	1331	0.0693147
							26	1332	0.0693147
							26	1333	0.0693147
							26	1334	0.0693147
							26	1335	0.0693147
							26	1336	0.0693147
							26	1337	0.0693147
							26	1338	0.0693147
							26	1339	0.0693147
							26	1340	0.0693147
							26	1341	0.0693147
							26	1342	0.0693147
							26	1343	0.0693147
							26	1344	0.0693147
							26	1345	0.0693147
							26	1346	0.0693147
							26	1347	0.0693147
							26	1348	0.0693147
							26	1349	0.0693147
							26	1350	0.0693147
							26	1351	0.0693147
							26	1352	0.0693147
							27	1353	0.0693147
							27	1354	0.0693147
							27	1355	0.0693147
							27	1356	0.0693147
							27	1357	0.0693147
							27	1358	0.0693147
							27	1359	0.0693147
							27	1360	0.0693147
							27	1361	0.0693147
							27	1362	0.0693147
							27	1363	0.0693147
							27	1364	0.0693147
							27	1365	0.0693147
							27	1366	0.0693147
							27	1367	0.0693147
							27	1368	0.0693147
							27	1369	0.0693147
							27	1370	0.0693147
							27	1371	0.0693147
							27	1372	0.0693147
							27	1373	0.0693147
							27	1374	0.0693147
							27	1375	0.0693147
							27	1376	0.0693147
							27	1377	0.0693147
							27	1378	0.0693147
							27	1379	0.0693147
							27	1380	0.0693147
							27	1381	0.0693147
							27	1382	0.0693147
							27	1383	0.0693147
							27	1384	0.0693147
							27	1385	0.0693147
							27	1386	0.0693147
							27	1387	0.0693147
							27	1388	0.0693147
							27	1389	0.0693147
							27	1390	0.0693147
							27	1391	0.0693147
							27	1392	0.0693147
							27	1393	0.0693147
							27	1394	0.0693147
							27	1395	0.0693147
							27	1396	0.0693147
							27	1397	0.0693147
							27	1398	0.0693147
							27	1399	0.0693147
							27	1400	0.0693147
							27	1401	0.0693147
							27	1402	0.0693147
							27	1403	0.0693147
							27	1404	0.0693147
							28	1405	0.0693147
							28	1406	0.0693147
							28	1407	0.0693147
							28	1408	0.0693147
							28	1409	0.0693147
							28	1410	0.0693147
							28	1411	0.0693147
							28	1412	0.0693147
							28	1413	0.0693147
							28	1414	0.0693147
							28	1415	0.0693147
							28	1416	0.0693147
							28	1417	0.0693147
							28	1418	0.0693147
							28	1419	0.0693147
							28	1420	0.0693147
							28	1421	0.0693147
							28	1422	0.0693147
							28	1423	0.0693147
							28	1424	0.0693147
							28	1425	0.0693147
							28	1426	0.0693147
							28	1427	0.0693147
							28	1428	0.0693147
							28	1429	0.0693147
							28	1430	0.0693147
							28	1431	0.0693147
							28	1432	0.0693147
							28	1433	0.0693147
							28	1434	0.0693147
							28	1435	0.0693147
							28	1436	0.0693147
							28	1437	0.0693147
							28	1438	0.0693147
							28	1439	0.0693147
							28	1440	0.0693147
							28	1441	0.0693147
							28	1442	0.0693147
							28	1443	0.0693147
							28	1444	0.0693147
							28	1445	0.0693147
							28	1446	0.0693147
							28	1447	0.0693147
							28	1448	0.0693147
							28	1449	0.0693147
							28	1450	0.0693147
							28	1451	0.0693147
							28	1452	0.0693147
							28	1453	0.0693147
							28	1454	0.0693147
							28	1455	0.0693147
							28	1456	0.0693147
							29	1457	0.0693147
							29	1458	0.0693147
							29	1459	0.0693147
							29	1460	0.0693147
							29	1461	0.0693147
							29	1462	0.0693147
							29	1463	0.0693147
							29	1464	0.0693147
							29	1465	0.0693147
							29	1466	0.0693147
							29	1467	0.0693147
							29	1468	0.0693147
							29	1469	0.0693147
							29	1470	0.0693147
							29	1471	0.0693147
							29	1472	0.0693147
							29	1473	0.0693147
							29	1474	0.0693147
							29	1475	0.0693147
							29	1476	0.0693147
							29	1477	0.0693147
							29	1478	0.0693147
							29	1479	0.0693147
							29	1480	0.0693147
							29	1481	0.0693147
							29	1482	0.0693147
							29	1483	0.0693147
							29	1484	0.0693147
							29	1485	0.0693147
							29	1486	0.0693147
							29	1487	0.0693147
							29	1488	0.0693147
							29	1489	0.0693147
							29	1490	0.0693147
							29	1491	0.0693147
							29	1492	0.0693147
							29	1493	0.0693147
							29	1494	0.0693147
							29	1495	0.0693147
							29	1496	0.0693147
							29	1497	0.0693147
							29	1498	0.0693147
							29	1499	0.0693147
							29	1500	0.0693147
							29	1501	0.0693147
							29	1502	0.0693147
							29	1503	0.0693147
							29	1504	0.0693147
							29	1505	0.0693147
							29	1506	0.0693147
							29	1507	0.0693147
							29	1508	0.0693147
							30	1509	0.0693147
							30	1510	0.0693147
							30	1511	0.0693147
							30	1512	0.0693147
							30	1513	0.0693147
							30	1514	0.0693147
							30	1515	0.0693147
							30	1516	0.0693147
							30	1517	0.0693147
							30	1518	0.0693147
							30	1519	0.0693147
							30	1520	0.0693147
							30	1521	0.0693147
							30	1522	0.0693147
							30	1523	0.0693147
							30	1524	0.0693147
							30	1525	0.0693147
							30	1526	0.0693147
							30	1527	0.0693147
							30	1528	0.0693147
							30	1529	0.0693147
							30	1530	0.0693147
							30	1531	0.0693147
							30	1532	0.0693147
							30	1533	0.0693147
							30	1534	0.0693147
							30	1535	0.0693147
							30	1536	0.0693147
							30	1537	0.0693147
							30	1538	0.0693147
							30	1539	0.0693147
							30	1540	0.0693147
							30	1541	0.0693147
							30	1542	0.0693147
							30	1543	0.0693147
							30	1544	0.0693147
							30	1545	0.0693147
							30	1546	0.0693147
							30	1547	0.0693147
							30	1548	0.0693147
							30	1549	0.0693147
							30	1550	0.0693147
							30	1551	0.0693147
							30	1552	0.0693147
							30	1553	0.0693147
							30	1554	0.0693147
							30	1555	0.0693147
							30	1556	0.0693147
							30	1557	0.0693147
							30	1558	0.0693147
							30	1559	0.0693147
							30	1560	0.0693147
							31	1561	0.0693147
							31	1562	0.0693147
							31	1563	0.0693147
							31	1564	0.0693147
							31	1565	0.0693147
							31	1566	0.0693147
							31	1567	0.0693147
							31	1568	0.0693147
							31	1569	0.0693147
							31	1570	0.0693147
							31	1571	0.0693147
							31	1572	0.0693147
							31	1573	0.0693147
							31	1574	0.0693147
							31	1575	0.0693147
							31	1576	0.0693147
							31	1577	0.0693147
							31	1578	0.0693147
							31	1579	0.0693147
							31	1580	0.0693147
							31	1581	0.0693147
							31	1582	0.0693147
							31	1583	0.0693147
							31	1584	0.0693147
							31	1585	0.0693147
							31	1586	0.0693147
							31	1587	0.0693147
							31	1588	0.0693147
							31	1589	0.0693147
							31	1590	0.0693147
							31	1591	0.0693147
							31	1592	0.0693147
							31	1593	0.0693147
							31	1594	0.0693147
							31	1595	0.0693147
							31	1596	0.0693147
							31	1597	0.0693147
							31	1598	0.0693147
							31	1599	0.0693147
							31	1600	0.0693147
							31	1601	0.0693147
							31	1602	0.0693147
							31	1603	0.0693147
							31	1604	0.0693147
							31	1605	0.0693147
							31	1606	0.0693147
							31	1607	0.0693147
							31	1608	0.0693147
							31	1609	0.0693147
							31	1610	0.0693147
							31	1611	0.0693147
							31	1612	0.0693147
							32	1613	0.0693147
							32	1614	0.0693147
							32	1615	0.0693147
							32	1616	0.0693147
							32	1617	0.0693147
							32	1618	0.0693147
							32	1619	0.0693147
							32	1620	0.0693147
							32	1621	0.0693147
							32	1622	0.0693147
							32	1623	0.0693147
							32	1624	0.0693147
							32	1625	0.0693147
							32	1626	0.0693147
							32	1627	0.0693147
							32	1628	0.0693147
							32	1629	0.0693147
							32	1630	0.0693147
							32	1631	0.0693147
							32	1632	0.0693147
							32	1633	0.0693147
							32	1634	0.0693147
							32	1635	0.0693147
							32	1636	0.0693147
							32	1637	0.0693147
							32	1638	0.0693147
							32	1639	0.0693147
							32	1640	0.0693147
							32	1641	0.0693147
							32	1642	0.0693147
							32	1643	0.0693147
							32	1644	0.0693147
							32	1645	0.0693147
							32	1646	0.0693147
							32	1647	0.0693147
							32	1648	0.0693147
							32	1649	0.0693147
							32	1650	0.0693147
							32	1651	0.0693147
							32	1652	0.0693147
							32	1653	0.0693147
							32	1654	0.0693147
							32	1655	0.0693147
							32	1656	0.0693147
							32	1657	0.0693147
							32	1658	0.0693147
							32	1659	0.0693147
							32	1660	0.0693147
							32	1661	0.0693147
							32	1662	0.0693147
							32	1663	0.0693147
							32	1664	0.0693147
							33	1665	0.0693147
							33	1666	0.0693147
							33	1667	0.0693147
							33	1668	0.0693147
							33	1669	0.0693147
							33	1670	0.0693147
							33	1671	0.0693147
							33	1672	0.0693147
							33	1673	0.0693147
							33	1674	0.0693147
							33	1675	0.0693147
							33	1676	0.0693147
							33	1677	0.0693147
							33	1678	0.0693147
							33	1679	0.0693147
							33	1680	0.0693147
							33	1681	0.0693147
							33	1682	0.0693147
							33	1683	0.0693147
							33	1684	0.0693147
							33	1685	0.0693147
							33	1686	0.0693147
							33	1687	0.0693147
							33	1688	0.0693147
							33	1689	0.0693147
							33	1690	0.0693147
							33	1691	0.0693147
							33	1692	0.0693147
							33	1693	0.0693147
							33	1694	0.0693147
							33	1695	0.0693147
							33	1696	0.0693147
							33	1697	0.0693147
							33	1698	0.0693147
							33	1699	0.0693147
							33	1700	0.0693147
							33	1701	0.0693147
							33	1702	0.0693147
							33	1703	0.0693147
							33	1704	0.0693147
							33	1705	0.0693147
							33	1706	0.0693147
							33	1707	0.0693147
							33	1708	0.0693147
							33	1709	0.0693147
							33	1710	0.0693147
							33	1711	0.0693147
							33	1712	0.0693147
							33	1713	0.0693147
							33	1714	0.0693147
							33	1715	0.0693147
							33	1716	0.0693147
							34	1717	0.0693147
							34	1718	0.0693147
							34	1719	0.0693147
							34	1720	0.0693147
							34	1721	0.0693147
							34	1722	0.0693147
							34	1723	0.0693147
							34	1724	0.0693147
							34	1725	0.0693147
							34	1726	0.0693147
							34	1727	0.0693147
							34	1728	0.0693147
							34	1729	0.0693147
							34	1730	0.0693147
							34	1731	0.0693147
							34	1732	0.0693147
							34	1733	0.0693147
							34	1734	0.0693147
							34	1735	0.0693147
							34	1736	0.0693147
							34	1737	0.0693147
							34	1738	0.0693147
							34	1739	0.0693147
							34	1740	0.0693147
							34	1741	0.0693147
							34	1742	0.0693147
							34	1743	0.0693147
							34	1744	0.0693147
							34	1745	0.0693147
							34	1746	0.0693147
							34	1747	0.0693147
							34	1748	0.0693147
							34	1749	0.0693147
							34	1750	0.0693147
							34	1751	0.0693147
							34	1752	0.0693147
							34	1753	0.0693147
							34	1754	0.0693147
							34	1755	0.0693147
							34	1756	0.0693147
							34	1757	0.0693147
							34	1758	0.0693147
							34	1759	0.0693147
							34	1760	0.0693147
							34	1761	0.0693147
							34	1762	0.0693147
							34	1763	0.0693147
							34	1764	0.0693147
							34	1765	0.0693147
							34	1766	0.0693147
							34	1767	0.0693147
							34	1768	0.0693147
							35	1769	0.0693147
							35	1770	0.0693147
							35	1771	0.0693147
							35	1772	0.0693147
							35	1773	0.0693147
							35	1774	0.0693147
							35	1775	0.0693147
							35	1776	0.0693147
							35	1777	0.0693147
							35	1778	0.0693147
							35	1779	0.0693147
							35	1780	0.0693147
							35	1781	0.0693147
							35	1782	0.0693147
							35	1783	0.0693147
							35	1784	0.0693147
							35	1785	0.0693147
							35	1786	0.0693147
							35	1787	0.0693147
							35	1788	0.0693147
							35	1789	0.0693147
							35	1790	0.0693147
							35	1791	0.0693147
							35	1792	0.0693147
							35	1793	0.0693147
							35	1794	0.0693147
							35	1795	0.0693147
							35	1796	0.0693147
							35	1797	0.0693147
							35	1798	0.0693147
							35	1799	0.0693147
							35	1800	0.0693147
							35	1801	0.0693147
							35	1802	0.0693147
							35	1803	0.0693147
							35	1804	0.0693147
							35	1805	0.0693147
							35	1806	0.0693147
							35	1807	0.0693147
							35	1808	0.0693147
							35	1809	0.0693147
							35	1810	0.0693147
							35	1811	0.0693147
							35	1812	0.0693147
							35	1813	0.0693147
							35	1814	0.0693147
							35	1815	0.0693147
							35	1816	0.0693147
							35	1817	0.0693147
							35	1818	0.0693147
							35	1819	0.0693147
							35	1820	0.0693147
							36	1821	0.0693147
							36	1822	0.0693147
							36	1823	0.0693147
							36	1824	0.0693147
							36	1825	0.0693147
							36	1826	0.0693147
							36	1827	0.0693147
							36	1828	0.0693147
							36	1829	0.0693147
							36	1830	0.0693147
							36	1831	0.0693147
							36	1832	0.0693147
							36	1833	0.0693147
							36	1834	0.0693147
							36	1835	0.0693147
							36	1836	0.0693147
							36	1837	0.0693147
							36	1838	0.0693147
							36	1839	0.0693147
							36	1840	0.0693147
							36	1841	0.0693147
							36	1842	0.0693147
							36	1843	0.0693147
							36	1844	0.0693147
							36	1845	0.0693147
							36	1846	0.0693147
							36	1847	0.0693147
							36	1848	0.0693147
							36	1849	0.0693147
							36	1850	0.0693147
							36	1851	0.0693147
							36	1852	0.0693147
							36	1853	0.0693147
							36	1854	0.0693147
							36	1855	0.0693147
							36	1856	0.0693147
							36	1857	0.0693147
							36	1858	0.0693147
							36	1859	0.0693147
							36	1860	0.0693147
							36	1861	0.0693147
							36	1862	0.0693147
							36	1863	0.0693147
							36	1864	0.0693147
							36	1865	0.0693147
							36	1866	0.0693147
							36	1867	0.0693147
							36	1868	0.0693147
							36	1869	0.0693147
							36	1870	0.0693147
							36	1871	0.0693147
							36	1872	0.0693147
							37	1873	0.0693147
							37	1874	0.0693147
							37	1875	0.0693147
							37	1876	0.0693147
							37	1877	0.0693147
							37	1878	0.0693147
							37	1879	0.0693147
							37	1880	0.0693147
							37	1881	0.0693147
							37	1882	0.0693147
							37	1883	0.0693147
							37	1884	0.0693147
							37	1885	0.0693147
							37	1886	0.0693147
							37	1887	0.0693147
							37	1888	0.0693147
							37	1889	0.0693147
							37	1890	0.0693147
							37	1891	0.0693147
							37	1892	0.0693147
							37	1893	0.0693147
							37	1894	0.0693147
							37	1895	0.0693147
							37	1896	0.0693147
							37	1897	0.0693147
							37	1898	0.0693147
							37	1899	0.0693147
							37	1900	0.0693147
							37	1901	0.0693147
							37	1902	0.0693147
							37	1903	0.0693147
							37	1904	0.0693147
							37	1905	0.0693147
							37	1906	0.0693147
							37	1907	0.0693147
							37	1908	0.0693147
							37	1909	0.0693147
							37	1910	0.0693147
							37	1911	0.0693147
							37	1912	0.0693147
							37	1913	0.0693147
							37	1914	0.0693147
							37	1915	0.0693147
							37	1916	0.0693147
							37	1917	0.0693147
							37	1918	0.0693147
							37	1919	0.0693147
							37	1920	0.0693147
							37	1921	0.0693147
							37	1922	0.0693147
							37	1923	0.0693147
							37	1924	0.0693147
							38	1925	0.0693147
							38	1926	0.0693147
							38	1927	0.0693147
							38	1928	0.0693147
							38	1929	0.0693147
							38	1930	0.0693147
							38	1931	0.0693147
							38	1932	0.0693147
							38	1933	0.0693147
							38	1934	0.0693147
							38	1935	0.0693147
							38	1936	0.0693147
							38	1937	0.0693147
							38	1938	0.0693147
							38	1939	0.0693147
							38	1940	0.0693147
							38	1941	0.0693147
							38	1942	0.0693147
							38	1943	0.0693147
							38	1944	0.0693147
							38	1945	0.0693147
							38	1946	0.0693147
							38	1947	0.0693147
							38	1948	0.0693147
							38	1949	0.0693147
							38	1950	0.0693147
							38	1951	0.0693147
							38	1952	0.0693147
							38	1953	0.0693147
							38	1954	0.0693147
							38	1955	0.0693147
							38	1956	0.0693147
							38	1957	0.0693147
							38	1958	0.0693147
							38	1959	0.0693147
							38	1960	0.0693147
							38	1961	0.0693147
							38	1962	0.0693147
							38	1963	0.0693147
							38	1964	0.0693147
							38	1965	0.0693147
							38	1966	0.0693147
							38	1967	0.0693147
							38	1968	0.0693147
							38	1969	0.0693147
							38	1970	0.0693147
							38	1971	0.0693147
							38	1972	0.0693147
							38	1973	0.0693147
							38	1974	0.0693147
							38	1975	0.0693147
							38	1976	0.0693147
							39	1977	0.0693147
							39	1978	0.0693147
							39	1979	0.0693147
							39	1980	0.0693147
							39	1981	0.0693147
							39	1982	0.0693147
							39	1983	0.0693147
							39	1984	0.0693147
							39	1985	0.0693147
							39	1986	0.0693147
							39	1987	0.0693147
							39	1988	0.0693147
							39	1989	0.0693147
							39	1990	0.0693147
							39	1991	0.0693147
							39	1992	0.0693147
							39	1993	0.0693147
							39	1994	0.0693147
							39	1995	0.0693147
							39	1996	0.0693147
[truncated: 292 more rows]

## Sheet: Probabilities
	Probability of a dog to human bite by location, exposure type, and incubation period
	Probability of a dog to human bite to the:	Probability of exposure by location (1,2):	Probability of developing rabies from exposure (1,2):	Length of human incubation after bite (weeks)
	Head or neck	0.07	0.45	3.14
	Upper extremity (arm or hand)	0.384	0.275	8.57
	Trunk of the body	0.06	0.05	6.43
	Lower extremity (leg or foot)	0.486	0.05	10.71
	Rates of not developing rabies from exposure (bites), per week			0.0967205
	Rates of developing rabies from exposure (bites), per week			0.0250894
	Dog rabies infective period, life expectancy (days)			10
	Risk of clinical outcome per bite (rabid dog-dog)			0.45
	Dog rabies incubation period (days) (3)			45
	Efficacy of dog rabies vaccine			0.95
	Human rabies infective period (days)			7
	Efficacy of human rabies post exposure vaccine (PEP)			0.93
				*not 100% bc not everyone follows directions
	References for default data in the table:
	(1) Cleaveland S, Fevre EM, Kaare M, Coleman PG. Estimating human rabies mortality in the United Republic of Tanzania from dog bite injuries. Bull World Health Organ 2002;80:304–10.
	(2) Babes V (1912) Treatise on rabies (Translated from French) (Paris Baillière et Fils); cited in: Baer GM, Bellini WJ, Fishbein DB (1990) Rhabdoviruses. In: Fields BN, Knipe DM, eds. Virology, 2nd ed. (New York: Raven Press).
	(3) Foggin, C. M., 1988. Rabies and rabies-related viruses in Zimbabwe: Historical, virological and ecological aspects.: Masters thesis, University of Harare, Harare.

## Sheet: DALY
	Years of Life Lost
	Parameters for Disability Adjusted Life Years (DALY (YLL)) estimates at a 3% discount rate, r
	a, Average age of death (human) due to rabies exposure (years)	15
	b, Life expectancy	74	*
	L, standard expectation of life at age a	59
	K, age weighting modulation factor	1
	β, parameter from the age weighting function	0.02
	C, Constant	0.0634
	Most productive years	27.2 - 83.1
	Years of Life Lost (YLL) per death	28.2559
	*WHO Life Tables			Implications of Variation in Choice of Age-Weight Parameter Beta (β) on the Age-Weight Function
	Equation and reference for the YLL calculation
				Age-weight parameter Beta	Age-weight constant C	Maximum age weight	Age of maximum age weight	Age range for which age weight is >1
				0.02	0.0634	1.17	50	27.2 - 83.1
				0.03	0.1051	1.29	33.3	14.9 - 63.0
				0.04	0.1658	1.52	25	8.4 - 54.2
				0.05	0.2487	1.83	20	5.2 - 50.7
				0.06	0.356	2.18	16.7	3.5 - 46.9
				Source: This table was copied from Table 5.2 in Colin D. Mathers, Joshua A. Salomon, Majid Ezzati, Stephen Begg, Stephen Vander Hoorn, and Alan D. Lopez, "Sensitivity and Uncertainty Analyses for Burden of Disease and Risk Factor Estimates." 2006. Global Burden of Disease and Risk Factors, ed., 399-426. New York: Oxford University Press. DOI: 10.1596/978-0-8213-6262-4/Chpt-5.
0.03
0.04
0.05
0.06

## Sheet: Vaccination_Cost
	Vaccination campaign costs (government perspective)
	To estimate the cost per dog, enter the fixed and variable mass vaccination campaign costs for a specific number of dogs, below.
	Goa
	Costs per	89277.3	(50% of target dogs) vaccinated					Percent vaccine wastage		0.1
	Fixed costs		Units	Work Days	Price/Unit	Total Cost		*Variable costs		Units		Price/ Unit		Total
	Workers @ Vaccination Sites (per diem):	Training Supervisor (project manager)	1	286	32.2	9209.2		Vaccines		89277.3		0.53		47317
		Informational Supervisor (education)	3	286	14.8	12698.4		Syringes & Needles		89277.3		0.01		892.773
		Vaccination (CVR team lead)	6	286	11.62	19939.9		Vaccination Certificates		89277.3		0.0105945		945.846
		Training Technician (DD lead)	6	286	11.62	19939.9		Dog marking		89277.3		0.0159659		1425.39
		Informational Technician (data collector)	12	286	9.6	32947.2		Total variable costs						55639.1
		Vaccination Technician (animal handler)	30	286	7.7	66066
		Driver	6	286	11.6	19905.6		Average variable cost per dog vaccinated						0.623216
		Other Personnel (veterinary)	3	286	19	16302
	Transportation:	CVR vehicle (including gasoline)	6	286	21	36036		Average cost per dog vaccinated						3.54253
		DD Vehicle (2-wheelers inc gasoline)	6	286	4	6864		when vaccinating		89277.3		dogs
		Management cars	2	286	10	5720
	Other Vaccination Campaign Information:	Media (e.g. posters, leaflets)	100000	N/A	0.15	15000
		Additional expeneses (e.g., radio)	0	N/A	0	0
	Total fixed costs					260628
	*As a component of a dog vaccination campaign, identification techniques (i.e. marking) are vital for accurate population estimates and vaccination coverage assessments.
	Default data adapted from:
	Kayali U, Mindekem R, Hutton G, Ndoutamia AG, Zinsstag J (2006) Cost-description of a pilot parenteral vaccination campaign against rabies in dogs in N'Djamena, Chad. Trop Med Int Health 11: 1058-1065.
	Kaare M, Lembo T, Hampson K, Ernest E, Estes A, Mentzel C, et al. Rabies control in rural Africa: evaluating strategies for effective domestic dog vaccination. Vaccine. 2009; 27(1):152-60.
	Hatch B, Anderson A, Sambo M, Maziku M, Mchau G, Mbunda E, et al. Towards Canine Rabies Elimination in South‐Eastern Tanzania: Assessment of Health Economic Data. Transbound Emerg Dis. 2016.
	Mindekem R, Léchenne MS, Oussiguere A, Naissengar KS, Kebkiba B, Salifou S, Ouedraogo LT, Alfaroukh IO, Daugla DM and Zinsstag J(2017) Cost description and comparative cost-efficiency of Post-Exposure-Prophylaxis and canine mass vaccination against rabies in N’Djamena, Chad.. Front. Vet. Sci. 4:38. doi:10.3389/fvets.2017.00038
	Ratio used to convert 2015 USD into 2018 USD		1.05945
	Reference: https://www.bls.gov/cpi/tables/supplemental-files/historical-cpi-u-201812.pdf

## Sheet: PEP_and_other_Costs
	Post-exposure prophylaxis (PEP) and Other costs
	1,817,000 people and 137,350 dogs in Goa
	Post-exposure prophylaxis consists of immediate thorough flushing and washing of the wound with soap and water, infiltration of anti-rabies immunoglobulin (human or equine) around the wound and vaccine therapy.
	PEP efficacy	0.93		Probabilites and costs of suspect animals	Probability:	Cost per animal:																								Post-exposure regime	Injections	Visits
	Material costs per injections (includes needles, syringes, swabs, etc.)	0.425897		Quarantined animal	0.0008	140
	Overhead costs per PEP visit (includes anti-rabies clinic staff salaries and adminstration costs)	2.22484		Lab test	0.0113333	26.4862																								Intramuscular: Essen	#REF!	5
	Cost per vaccine dose	3.96		Bite investigation	0.466667	3.25
	Number of vaccine doses/visit	1		Vaccinated Dog	N/A	3.38165
	Number of visits	5		Spayed dog	N/A	0	17.1
	Average cost of eRIG	7		Neutered dog	N/A	0	14.2
	Proportion of PEP recipients receiving RIG	0.15
	PEP cost & Other Costs	34.1037
																														Intramuscular: 4-dose schedule	#REF!	4
																														Intramuscular: Zagreb	#REF!	3
																														Intradermal: Thai Red Cross	#REF!	4
																														Intradermal: Oxford	#REF!	4
	References:
	Knobel DL, Cleaveland S, Coleman PG, et al. Re-evaluating the burden of rabies in Africa and Asia. Bull World Health Organ. 2005;83:360-368.
	Mindekem R, Léchenne MS, Oussiguere A, Naissengar KS, Kebkiba B, Salifou S, et al. Cost description and comparative cost-efficiency of Post-Exposure-Prophylaxis and canine mass vaccination against rabies in N’Djamena, Chad. Frontiers in Veterinary Science. 2017; 4(38). doi: 10.3389/fvets.2017.00038.
	Undurraga EA, Meltzer MI, Tran CH, Atkins CY, Etheart MD, Millien MF, et al. Cost-effectiveness evaluation of a novel integrated bite case management program for the control of human rabies, Haiti 2014 - 2015. Am J Trop Med Hyg. 2017: in press.
	World Health Organization. WHO-CHOICE. Choosing interventions that are cost-effective Geneva: WHO_CHOICE; 2015 [cited 2015 November 20]. Available from: http://www.who.int/choice/en/
	World Health Organization. WHO Expert Consultation on Rabies. Second report. Geneva2013 [cited 2016 30 March]. Available from: http://apps.who.int/iris/bitstream/10665/85346/1/9789240690943_eng.pdf.
	Ratio used to convert 2015 USD into 2018 USD	1.05945
	Reference: https://www.bls.gov/cpi/tables/supplemental-files/historical-cpi-u-201812.pdf

## Sheet: Summary
		Summary
	people and dogs in Program Area	1,817,000 people and 137,350 dogs in Goa
		User selected timeframe of vaccination campaign			10
		Program definition	No vaccination program		Vaccination Option 1		Vaccination Option 2							Discount rate	0.03
			Single/one time vaccination program		Annual vaccination program		vaccination program							R0	1.5
			0% vaccination coverage per campaign		Varrying vaccination coverage		50% vaccination coverage per campaign
			80% human exposures receive PEP		85% human exposures receive PEP		90% human exposures receive PEP							Post-exposure prophylaxis consists of immediate thorough flushing and washing of the wound with soap and water, infiltration of anti-rabies immunoglobulin (human or equine) around the wound and vaccine therapy.
			5% female dogs spayed annually		10% female dogs spayed annually		0% female dogs spayed annually
			0% male dogs neutered annually		10% male dogs neutered annually		0% male dogs neutered annually
		Annual number of dog cases vs. annual number of human deaths												PEP efficacy	0.93
														Material costs per injections (includes needles, syringes, swabs, etc.)	0.425897
		Rate of suspect human rabies exposures (per 100,000 persons) in year 1	817.229		783.453		211.912							Overhead costs per PEP visit (includes anti-rabies clinic staff salaries and adminstration costs)	2.22484
		Distribution of aggregate rabies prevention and control costs (%)												Cost per vaccine dose	3.96
			Annual Estimate	Cumulative estimate from year 1	Annual Estimate	Cumulative estimate from year 1	Annual Estimate	Cumulative estimate from year 1						Number of vaccine doses/visit	1
		Rabid dogs												Number of visits	5
		Year 5	13035	72302.1	99.1703	30305.4	0	0						Average cost of eRIG	7
		Year 10	13788.6	143113	2.39706e-05	30308.5	0	0						Proportion of PEP recipients receiving RIG	0.15
		Year 30	13999.4	423060	1.5579e-06	30308.5	0	0						PEP cost & Other Costs	34.1037
		User Selected Time	13788.6	143113	2.39706e-05	30308.5	0	0
		Human deaths from dog rabies exposure												Probabilites and costs of suspect animals	Probability:	Cost per animal:
		Year 5	16.2729	86.9635	0.147665	30.7987	1.64569e-05	3.28463
		Year 10	17.6661	176.537	3.60685e-08	30.8054	8.82887e-10	3.28463						Quarantined animal	0.0008	140
		Year 30	19.131	546.76	1.72865e-09	30.8054	0	3.28463						Lab test	0.0113333	26.4862
		User Selected Time	17.6661	176.537	3.60685e-08	30.8054	8.82887e-10	3.28463						Bite investigation	0.466667	3.25																												5
		Program costs (undiscounted)												Vaccinated Dog	N/A	3.38165																												10
		Year 5	362739	1.98919e+06	682834	2.76424e+06	514980	2.44384e+06						Spayed dog	N/A	0																												15
		Year 10	390961	3.98164e+06	712814	6.46567e+06	548930	5.14554e+06						Neutered dog	N/A	0																												20
		Year 30	425090	1.22091e+07	726853	2.06746e+07	554077	1.62171e+07						Modified from data in: Knobel DL, Cleaveland S, Coleman PG, et al. Re-evaluating the burden of rabies in Africa and Asia. Bull World Health Organ. 2005;83:360-368.																														25
		User Selected Time	390961		712814		548930																																					30
		Cost per human death averted (discounted)
		Year 5	N/A	N/A	19850.5	13697.4	9355.43	5349.44
		Year 10	N/A	N/A	18218.6	16848.6	8941.87	6578.31
		Year 30	N/A	N/A	15773.6	16441	6742.33	7280.09
		User Selected Time	N/A	N/A	18218.6	16848.6	8941.87	6578.31
		Cost per DALY averted (discounted)
		Year 5	N/A	N/A	702.524	455.543	331.096	162.103
		Year 10	N/A	N/A	644.77	580.761	316.46	214.126
		Year 30	N/A	N/A	558.238	576.122	238.616	248.557
		User Selected Time	N/A	N/A	644.77	580.761	316.46	214.126

[truncated: 8 more sheets: Other_Inputs, data, data_discounted, initial_run, no_vaccination, annual_vax, option2, Other_Inputs_Calculations]
