# Supplementary material for: Elimination of human rabies in Goa, India through an integrated One Health approach
Source: Nat Commun. 2022 May 19;13:2788. doi: 10.1038/s41467-022-30371-y (PMC9120018; doi:10.1038/s41467-022-30371-y)
Supplement: Supplementary file 6 — Supplementary Software 1 [file 41467_2022_30371_MOESM6_ESM.txt]

# Multivariable mixed effects logistic regression model predicting a taluka having at least one confirmed dog rabies cases in a particular month

# Load packages
library(tidyverse) # to manipulate data
library(caret) # to split data in test and train datasets
library(arsenal) # for univariable analysis
library(lme4) # for mixed effects regression analysis
library(sjPlot) # to obtain quick plots of model outcomes
library(car) # to calculate variance inflation factors
library(ROCR) # to calculate model AUC

# Import data
df <- read_csv("Supplementary File 1 - Logistical regression dataset.csv")

# Data Dictionary
# taluka = name of taluka
# month = month
# border_region = whether the taluka borders an area with large numbers of unvaccinated dogs
# season = during which season data were recorded
# cases_bin = 1 if there was at least one case in that taluka during that month, 0 if not
# rolling_mean_12m_quin = mean rolling 12 month coverage (split in quartiles)
# rolling_mean_12m_cntr = mean rolling 12 month coverage (centered)
# est_cov_quin = estimated month vaccination coverage (split in quartiles)
# est_cov_cntr = estimated month vaccination coverage (centered)
# est_dogs_roaming_quin = estimated taluka total dogs (split in quartiles)
# est_dogs_roaming_cntr = estimated taluka total dogs (centered)
# dog_density_roaming_quin = estimated taluka dog density (split in quartiles)
# dog_density_roaming_cntr = estimated taluka dog density (centered)

# Split dataset into train and test dataset
set.seed(23940875)
Train <- createDataPartition(df$cases_bin, p = 0.7, list = FALSE)
training <- df[as.vector(Train),]
testing <- df[-as.vector(Train),]

# Run univariable analysis.
# Select any variables with a p-value of <0.15 for consideration in the final model

tab1 <- tableby(
  cases_bin ~ .,
  data = select(training,-c(taluka)),
  cat.test = "fe",
  simulate.p.value = TRUE
)

univ_pass <- tests(tab1) %>% filter(p.value < 0.15)
training <- select(training, cases_bin, taluka, univ_pass$Variable)

# Choose between numerical vs categorical version of numerical variables by visualising the relationship and AIC
# Repeat for any pairs of variables that are correlated
# Keep only one variable from each pair for consideration in the final model

# For example
m1 <- glmer(cases_bin ~ dog_density_roaming_cntr + (1 | taluka), 
            data = training, 
            family = binomial, 
            control=glmerControl(optimizer="bobyqa",
                                 optCtrl=list(maxfun=2e5)))

m2 <- glmer(cases_bin ~ dog_density_roaming_quin + (1 | taluka), 
            data = training, 
            family = binomial, 
            control=glmerControl(optimizer="bobyqa", 
                                 optCtrl=list(maxfun=2e5)))

AIC(m1, m2)
plot_models(m1, m2)

# Sort variables by increasing p-values in univariable analysis to determine order of consideration during model selection
arrange(filter(univ_pass, Variable %in% names(training)), p.value)$Variable

# Model selection
# Add variables one by one to the baseline model and use AIC to decide whether a variable is kept or not

# Baseline model - no fixed effects
m0 <- glmer(cases_bin ~ 1 + (1 | taluka), 
            data = training, 
            family = binomial, 
            control=glmerControl(optimizer="bobyqa",  
                                 optCtrl=list(maxfun=2e5)))
AIC(m0)

# Add first variable to consider and check AIC. If lower, keep variable and continue adding variables, if AIC remains the same or increases, remove variable and continue adding variables
m1 <- glmer(cases_bin ~ dog_density_roaming_cntr + (1 | taluka), 
            data = training, 
            family = binomial, 
            control=glmerControl(optimizer="bobyqa", 
                                 optCtrl=list(maxfun=2e5)))

AIC(m1)

# Repeat process until you cannot improve (lower) AIC any further

# Final model
m8 <- glmer(cases_bin ~ dog_density_roaming_cntr + rolling_mean_12m_cntr + season + (1 | taluka), 
            data = training, 
            family = binomial, 
            control=glmerControl(optimizer="bobyqa", 
                                 optCtrl=list(maxfun=2e5)))

AIC(m8)
plot_model(m8, show.values = TRUE)


# Calculate variance inflation factor
vif1 <- vif(m8)
vif1


# Evaluate final model's predictive ability using the test dataset
prob <- predict(m8, newdata = testing, type = "response")
pred <- prediction(prob, testing$cases_bin)
auc <- performance(pred, measure = "auc")
auc <- auc@y.values[[1]]
auc
