# Supplementary material for: Elimination of human rabies in Goa, India through an integrated One Health approach
Source: Nat Commun. 2022 May 19;13:2788. doi: 10.1038/s41467-022-30371-y (PMC9120018; doi:10.1038/s41467-022-30371-y)
Supplement: Supplementary file 7 — Supplementary Software 2 [file 41467_2022_30371_MOESM7_ESM.txt]

# Use of SaTScan to identify spatiotemporal clusters
# This code requires download of SaTScan from https://www.satscan.org/

# Load packages
library(rsatscan) #to run SaTScan through R
library(sf) #to prepare spatial data sources
library(tidyverse) #to prepare all data sources

# Data imputs:
#- RABcas: dataframe containing the number of cases in each village per month
#- RABgeo: dataframe containing the names of villages and their centroids using columns called "lat" and "long"
#- RABpop: dataframe containing the human population per village per month to match the RABcas dataset

# Create a temporary directory
td = tempdir()

# Write temporary files of cases, centroids and population data for use in SaTScan
write.cas(RABcas, td, "RAB")
write.geo(RABgeo, td, "RAB")
write.pop(RABpop, td, "RAB")

# Set parameters to be used by SaTScan 
invisible(ss.options(reset=TRUE))
ss.options(list(CaseFile = "RAB.cas",
                StartDate = str_replace_all(as.character(min(RABcas$month)), "-", "/"),
                EndDate = str_replace_all(as.character(max(RABcas$month) + months(1)- days(1)), "-", "/"), 
                PopulationFile = "RAB.pop",
                CoordinatesFile = "RAB.geo", 
                CoordinatesType = 1, 
                AnalysisType = 3, 
                PrecisionCaseTimes = 2,
                MonteCarloReps = 9999,
                MaxSpatialSizeInPopulationAtRisk = 20, 
                SpatialWindowShapeType = 0, 
                OutputShapefiles = "y", 
                OutputGoogleEarthKML = "y", 
                ResultsFile = paste0(getwd(), "/testnm.txt")))
ss.options(c("NonCompactnessPenalty=0", "ReportGiniClusters=n", "LogRunToHistoryFile=n"))

# In the same temporary folder save the parameters for use in SaTScan
write.ss.prm(td, "testnm")

# Run SaTScan with set parameters. Use sslocation to specify where the SaTscan programme is located
testnm = satscan(td,
                 "testnm",
                 sslocation = "/Applications/SaTScan",
                 ssbatchfilename = "satscan")

# Obtain a summary of the results
summary(testnm)
