# Supplementary material for: Elimination of human rabies in Goa, India through an integrated One Health approach
Source: Nat Commun. 2022 May 19;13:2788. doi: 10.1038/s41467-022-30371-y (PMC9120018; doi:10.1038/s41467-022-30371-y)
Supplement: Supplementary file 9 — Source Data [file 41467_2022_30371_MOESM9_ESM.xlsx]

## Sheet: fig_1
taluka	estimated_dog_pop
Bicholim	8299.3
Bardez	26316.7
Tiswadi	12412.3
Pernem	7423.4
Ponda	13504.3
Satari	4214.14
Canacona	5217.65
Salcete	35550.6
Quepem	7345.05
Mormugao	8341.1
Sanguem	4492.13
Dharbandora	2593.02

## Sheet: fig_2
year	village	vacc_total	vaccinated	rabies_cases
2013	Anjuna	516	TRUE	NA
2013	Arambol	376	TRUE	NA
2013	Arpora	17	TRUE	NA
2013	Assagao	227	TRUE	NA
2013	Azossim	12	TRUE	NA
2013	Bambolim	2	TRUE	NA
2013	Bandora	1	TRUE	NA
2013	Bastora	3	TRUE	NA
2013	Calangute	19	TRUE	NA
2013	Carambolim	85	TRUE	NA
2013	Chimbel	37	TRUE	NA
2013	Corgao	40	TRUE	NA
2013	Corlim	3	TRUE	NA
2013	Cujira	8	TRUE	NA
2013	Curti	26	TRUE	NA
2013	Guirim	68	TRUE	NA
2013	Mandrem	55	TRUE	NA
2013	Mapusa	659	TRUE	NA
2013	Margao (M CI)	119	TRUE	NA
2013	Marna	69	TRUE	NA
2013	Morambi-O-Grande (Merces)	216	TRUE	NA
2013	Morambi-O-Pequeno (Merces)	31	TRUE	NA
2013	Murda	79	TRUE	NA
2013	Nagoa (Bardez)	1	TRUE	NA
2013	Parra	204	TRUE	NA
2013	Ponda (M CI)	108	TRUE	NA
2013	Quela	78	TRUE	NA
2013	Siolim	220	TRUE	NA
2013	Verla	240	TRUE	NA
2014	Adcolna	2	TRUE	NA
2014	Adnem	38	TRUE	NA
2014	Adsulim	29	TRUE	NA
2014	Adwalpale	6	TRUE	NA
2014	Agarvado	10	TRUE	NA
2014	Agonda	45	TRUE	NA
2014	Aldona	8	TRUE	NA
2014	Ambaulim	24	TRUE	NA
2014	Ambelim	40	TRUE	NA
2014	Amberem	1	TRUE	NA
2014	Amone	66	TRUE	NA
2014	Anjuna	45	TRUE	NA
2014	Ansolem	1	TRUE	NA
2014	Aquem	370	TRUE	3
2014	Arambol	19	TRUE	NA
2014	Arossim	35	TRUE	NA
2014	Arpora	15	TRUE	NA
2014	Assagao	125	TRUE	3
2014	Assolda	14	TRUE	NA
2014	Assolna	51	TRUE	NA
2014	Aturli	3	TRUE	NA
2014	Bainguinim	43	TRUE	NA
2014	Bali	46	TRUE	NA
2014	Bambolim	114	TRUE	NA
2014	Bandoli	28	TRUE	NA
2014	Bandora	38	TRUE	2
2014	Bastora	21	TRUE	4
2014	Bati	26	TRUE	NA
2014	Benaulim (CT)	380	TRUE	NA
2014	Bendordem	1	TRUE	NA
2014	Betalbetim	26	TRUE	NA
2014	Betora	48	TRUE	NA
2014	Betqui	16	TRUE	NA
2014	Bicholim (M Cl)	197	TRUE	NA
2014	Boma (Ponda)	6	TRUE	NA
2014	Borim	76	TRUE	NA
2014	Calangute	76	TRUE	NA
2014	Calapor	245	TRUE	5
2014	Calata	47	TRUE	NA
2014	Calem	58	TRUE	NA
2014	Camurlim (Salcete)	25	TRUE	NA
2014	Cana	11	TRUE	NA
2014	Canacona (M CI)	458	TRUE	NA
2014	Canacona (Panch)	94	TRUE	NA
2014	Canca	12	TRUE	NA
2014	Candepar	31	TRUE	NA
2014	Candola	68	TRUE	NA
2014	Candolim	18	TRUE	NA
2014	Cansaulim	97	TRUE	NA
2014	Carambolim	51	TRUE	NA
2014	Carapur	63	TRUE	NA
2014	Carmona	290	TRUE	2
2014	Cassabe de Sanquelim Arvalem	514	TRUE	2
2014	Cavelossim	42	TRUE	NA
2014	Cavorem	9	TRUE	NA
2014	Cavorim	17	TRUE	NA
2014	Chandor	31	TRUE	NA
2014	Chimbel	62	TRUE	NA
2014	Chinchinim (CT)	67	TRUE	NA
2014	Chopdem	21	TRUE	NA
2014	Chorao	20	TRUE	1
2014	Codli	67	TRUE	NA
2014	Colem	93	TRUE	NA
2014	Colomba	7	TRUE	NA
2014	Colva	344	TRUE	NA
2014	Colvale	3	TRUE	NA
2014	Comproi	9	TRUE	NA
2014	Corgao	40	TRUE	NA
2014	Corjuem	6	TRUE	NA
2014	Corlim	47	TRUE	1
2014	Cormonem	10	TRUE	NA
2014	Cortalim	37	TRUE	NA
2014	Costi	6	TRUE	NA
2014	Cotarlim	6	TRUE	NA
2014	Cotombi (Bicholim)	9	TRUE	NA
2014	Cudnem	24	TRUE	NA
2014	Cuelim	7	TRUE	NA
2014	Cumbari	4	TRUE	NA
2014	Cumbarjua	42	TRUE	NA
2014	Cuncolim (M CI)	410	TRUE	NA
2014	Cundaim	25	TRUE	NA
2014	Cuprem	7	TRUE	NA
2014	Curca	17	TRUE	NA
2014	Curchirem	20	TRUE	NA
2014	Curchorem-Cacora (M CI)	187	TRUE	NA
2014	Curti	7	TRUE	1
2014	Curtorim (CT)	184	TRUE	NA
2014	Dabolim	3	TRUE	NA
2014	Daeo	4	TRUE	NA
2014	Darbandora	6	TRUE	NA
2014	Dargalim	3	TRUE	NA
2014	Davorlim	278	TRUE	NA
2014	Deussua	6	TRUE	NA
2014	Dicarpale	109	TRUE	NA
2014	Dramapur	3	TRUE	NA
2014	Dubal	4	TRUE	NA
2014	Duncolim	56	TRUE	NA
2014	Durbhat	11	TRUE	NA
2014	Durgawadi	33	TRUE	NA
2014	Ella	60	TRUE	NA
2014	Gancim	1	TRUE	NA
2014	Gandaulim (Salcete)	18	TRUE	NA
2014	Gandaulim (Tiswadi)	12	TRUE	NA
2014	Gaodongrem	1	TRUE	NA
2014	Goa Velha (CT)	61	TRUE	1
2014	Gonsua	3	TRUE	NA
2014	Gonteli	3	TRUE	NA
2014	Guirdolim	41	TRUE	NA
2014	Guirim	23	TRUE	NA
2014	Latambarcem	20	TRUE	1
2014	Loliem	1	TRUE	NA
2014	Loutulim	42	TRUE	NA
2014	Macasana	16	TRUE	NA
2014	Maem	39	TRUE	1
2014	Majorda	18	TRUE	NA
2014	Mandrem	3	TRUE	NA
2014	Mandur	8	TRUE	NA
2014	Mapusa	161	TRUE	2
2014	Marcaim	147	TRUE	3
2014	Margao (M CI)	2900	TRUE	4
2014	Marra	84	TRUE	NA
2014	Maulinguem North	25	TRUE	NA
2014	Mencurem	18	TRUE	NA
2014	Mercurim	21	TRUE	1
2014	Moira	27	TRUE	NA
2014	Molcarnem	2	TRUE	NA
2014	Morambi-O-Grande (Merces)	175	TRUE	NA
2014	Morambi-O-Pequeno (Merces)	43	TRUE	NA
2014	Morjim	24	TRUE	NA
2014	Mormugao (CI)	111	TRUE	NA
2014	Mulgao	13	TRUE	NA
2014	Murda	54	TRUE	NA
2014	Nachinola	25	TRUE	NA
2014	Nadora	4	TRUE	NA
2014	Nagoa (Bardez)	6	TRUE	NA
2014	Nagoa (Salcete)	181	TRUE	NA
2014	Nagvem	1	TRUE	NA
2014	Naiquinim	17	TRUE	NA
2014	Narcalem	33	TRUE	NA
2014	Naroa (Bicholim)	20	TRUE	NA
2014	Navelim (CT) (salcete)	307	TRUE	2
2014	Nerul	64	TRUE	NA
2014	Neura-O-Grande	3	TRUE	NA
2014	Neura-O-Pequeno	5	TRUE	NA
2014	Nuvem (CT)	418	TRUE	NA
2014	Ona	103	TRUE	NA
2014	Onda	57	TRUE	NA
2014	Orgao	124	TRUE	NA
2014	Orlim	164	TRUE	NA
2014	Oxel (Bardez)	1	TRUE	NA
2014	Ozorim	29	TRUE	NA
2014	Pale (Bicholim)	106	TRUE	1
2014	Pale (Mormugao)	145	TRUE	NA
2014	Paliem (Bardez)	8	TRUE	NA
2014	Paliem (Pernem)	13	TRUE	NA
2014	Panelim	6	TRUE	NA
2014	Panji M. Corp	240	TRUE	3
2014	Parcem	35	TRUE	NA
2014	Parra	15	TRUE	1
2014	Patiem	4	TRUE	NA
2014	Penha-de-Franca	104	TRUE	2
2014	Pernem	91	TRUE	1
2014	Pilerne	64	TRUE	NA
2014	Piligao	36	TRUE	NA
2014	Pirna	12	TRUE	NA
2014	Poinguinim	42	TRUE	NA
2014	Ponchavadi	66	TRUE	NA
2014	Ponda (M CI)	83	TRUE	2
2014	Poroscodem	2	TRUE	NA
2014	Porteem	54	TRUE	NA
2014	Priol	43	TRUE	1
2014	Quela	11	TRUE	NA
2014	Quelossim	38	TRUE	NA
2014	Quepem (M CI)	4	TRUE	NA
2014	Querim (Pernem)	13	TRUE	NA
2014	Querim (Ponda)	6	TRUE	1
2014	Rachol	27	TRUE	NA
2014	Raia	478	TRUE	NA
2014	Reis Magos	110	TRUE	NA
2014	Renovadi	1	TRUE	NA
2014	Rivona	34	TRUE	NA
2014	Rumbrem	27	TRUE	NA
2014	Saleli	3	TRUE	NA
2014	Salem	29	TRUE	NA
2014	Saligao	42	TRUE	NA
2014	Salvador do Mundo	46	TRUE	NA
2014	Sancoale	123	TRUE	1
2014	Sangolda	39	TRUE	NA
2014	Sanguem (M CI)	19	TRUE	NA
2014	Santona	45	TRUE	NA
2014	Sanvordem (CT) (Sanguem)	18	TRUE	NA
2014	Sao Jacinto Island	4	TRUE	NA
2014	Sao Jose de Areal (CT)	103	TRUE	NA
2014	Sarzora	10	TRUE	NA
2014	Savoi-Verem	21	TRUE	NA
2014	Seraulim	139	TRUE	NA
2014	Sernabatim	50	TRUE	NA
2014	Sigao	24	TRUE	NA
2014	Siolim	2	TRUE	NA
2014	Sircaim	1	TRUE	NA
2014	Siridao	43	TRUE	NA
2014	Sirigao	9	TRUE	NA
2014	Sirlim	3	TRUE	NA
2014	Siroda	265	TRUE	NA
2014	Sirvoi	4	TRUE	NA
2014	Socorro	79	TRUE	NA
2014	Surla (Bicholim)	49	TRUE	NA
2014	Talaulim (Salcete)	54	TRUE	1
2014	Talaulim (Tiswadi)	3	TRUE	NA
2014	Taleigao	188	TRUE	2
2014	Telaulim	7	TRUE	NA
2014	Tivim	8	TRUE	NA
2014	Tivrem	11	TRUE	NA
2014	Tuem	6	TRUE	NA
2014	Uguem (Sanguem)	20	TRUE	NA
2014	Usgao	2	TRUE	1
2014	Utorda	63	TRUE	NA
2014	Vagurbem	3	TRUE	NA
2014	Vainguinim (Bicholim)	1	TRUE	NA
2014	Valpoi (M Cl)	45	TRUE	NA
2014	Vanelim	80	TRUE	NA
2014	Varca (CT)	320	TRUE	1
2014	Varconda	17	TRUE	NA
2014	Velguem (Bicholim)	60	TRUE	NA
2014	Velim	40	TRUE	NA
2014	Velinga	10	TRUE	NA
2014	Velsao	82	TRUE	1
2014	Verla	36	TRUE	NA
2014	Verna	376	TRUE	NA
2014	Viliena	37	TRUE	NA
2014	Virdi	16	TRUE	NA
2014	Volvoi	13	TRUE	NA
2014	Xeldem (CT)	30	TRUE	NA
2014	Xelvona	1	TRUE	NA
2015	Adcolna	138	TRUE	NA
2015	Adnem	27	TRUE	NA
2015	Advoi	2	TRUE	NA
2015	Adwalpale	118	TRUE	NA
2015	Agarvado	51	TRUE	NA
2015	Aglote	61	TRUE	NA
2015	Agonda	198	TRUE	NA
2015	Aldona	300	TRUE	1
2015	Alorna	103	TRUE	NA
2015	Ambaulim	53	TRUE	NA
2015	Ambedem	4	TRUE	NA
2015	Ambelim	42	TRUE	NA
2015	Amberem	11	TRUE	NA
2015	Amona	90	TRUE	NA
2015	Amone	117	TRUE	NA
2015	Anjuna	1016	TRUE	NA
2015	Ansolem	3	TRUE	NA
2015	Aquem	306	TRUE	NA
2015	Arambol	183	TRUE	NA
2015	Arossim	115	TRUE	NA
2015	Arpora	432	TRUE	NA
2015	Assagao	478	TRUE	NA
2015	Assolda	140	TRUE	NA
2015	Assolna	154	TRUE	NA
2015	Assonora	155	TRUE	NA
2015	Aturli	62	TRUE	NA
2015	Avedem	150	TRUE	NA
2015	Azossim	23	TRUE	NA
2015	Bainguinim	119	TRUE	NA
2015	Bali	26	TRUE	NA
2015	Bambolim	209	TRUE	NA
2015	Bandoli	70	TRUE	NA
2015	Bandora	116	TRUE	NA
2015	Barcem	63	TRUE	NA
2015	Bastora	232	TRUE	NA
2015	Batim	11	TRUE	NA
2015	Benaulim (CT)	797	TRUE	NA
2015	Betalbetim	99	TRUE	NA
2015	Betora	115	TRUE	NA
2015	Betqui	122	TRUE	NA
2015	Bicholim (M Cl)	854	TRUE	1
2015	Birondem	12	TRUE	NA
2015	Boma (Ponda)	243	TRUE	NA
2015	Bombedem	3	TRUE	NA
2015	Borim	305	TRUE	NA
2015	Buimpal	53	TRUE	NA
2015	Calangute	1476	TRUE	NA
2015	Calapor	445	TRUE	1
2015	Calata	91	TRUE	NA
2015	Calvim	24	TRUE	NA
2015	Camurlim (Bardez)	178	TRUE	NA
2015	Camurlim (Salcete)	210	TRUE	NA
2015	Canacona (M CI)	920	TRUE	NA
2015	Canacona (Panch)	56	TRUE	NA
2015	Canca	159	TRUE	NA
2015	Candepar	91	TRUE	NA
2015	Candola	492	TRUE	NA
2015	Candolim	781	TRUE	NA
2015	Cansarvornem	56	TRUE	NA
2015	Cansaulim	174	TRUE	NA
2015	Capao	7	TRUE	NA
2015	Caraim	23	TRUE	NA
2015	Carambolim	282	TRUE	1
2015	Carambolim-Brama	27	TRUE	NA
2015	Carapur	71	TRUE	NA
2015	Carmona	102	TRUE	NA
2015	Casnem	6	TRUE	NA
2015	Cassabe de Sanquelim Arvalem	715	TRUE	NA
2015	Cavelossim	112	TRUE	NA
2015	Cavorim	402	TRUE	NA
2015	Chandel	58	TRUE	NA
2015	Chandor	65	TRUE	NA
2015	Chicalim (CT)	158	TRUE	2
2015	Chicolna	69	TRUE	NA
2015	Chimbel	111	TRUE	NA
2015	Chinchinim (CT)	685	TRUE	NA
2015	Chorao	137	TRUE	NA
2015	Codar	18	TRUE	NA
2015	Codiem	3	TRUE	NA
2015	Codli	31	TRUE	NA
2015	Cola	171	TRUE	NA
2015	Colem	182	TRUE	NA
2015	Colomba	22	TRUE	NA
2015	Colva	416	TRUE	NA
2015	Colvale	93	TRUE	NA
2015	Compordem	30	TRUE	NA
2015	Comproi	18	TRUE	NA
2015	Coranginim	3	TRUE	NA
2015	Cordem	9	TRUE	NA
2015	Corgao	46	TRUE	NA
2015	Corjuem	166	TRUE	NA
2015	Corlim	266	TRUE	NA
2015	Cormonem	12	TRUE	NA
2015	Cortalim	201	TRUE	NA
2015	Costi	29	TRUE	NA
2015	Cotarlim	120	TRUE	NA
2015	Cotombi (Bicholim)	49	TRUE	NA
2015	Cotombi (Quepem)	139	TRUE	NA
2015	Cotorem	5	TRUE	NA
2015	Cudcem	18	TRUE	NA
2015	Cudnem	60	TRUE	NA
2015	Cuelim	144	TRUE	NA
2015	Cujira	26	TRUE	NA
2015	Cumarconda	19	TRUE	NA
2015	Cumbarjua	76	TRUE	NA
2015	Cuncoliem	150	TRUE	NA
2015	Cuncolim (M CI)	339	TRUE	NA
2015	Cundaim	287	TRUE	NA
2015	Cuprem	58	TRUE	NA
2015	Curca	113	TRUE	NA
2015	Curchirem	75	TRUE	2
2015	Curchorem-Cacora (M CI)	594	TRUE	NA
2015	Curti	100	TRUE	NA
2015	Curtorim (CT)	724	TRUE	NA
2015	Cusmane	3	TRUE	NA
2015	Dabem	0	TRUE	NA
2015	Dabolim	533	TRUE	NA
2015	Daeo	88	TRUE	NA
2015	Damocem	11	TRUE	NA
2015	Darbandora	102	TRUE	NA
2015	Dargalim	114	TRUE	NA
2015	Davem	23	TRUE	NA
2015	Davorlim	522	TRUE	NA
2015	Deussua	198	TRUE	NA
2015	Dicarpale	93	TRUE	NA
2015	Dongurli (Satari)	34	TRUE	NA
2015	Dramapur	269	TRUE	NA
2015	Dubal	27	TRUE	NA
2015	Dumacem	3	TRUE	NA
2015	Duncolim	66	TRUE	NA
2015	Durbhat	65	TRUE	NA
2015	Durgawadi	125	TRUE	NA
2015	Ella	216	TRUE	2
2015	Fatorpa	106	TRUE	NA
2015	Gancim	41	TRUE	NA
2015	Gandaulim (Salcete)	52	TRUE	NA
2015	Gandaulim (Tiswadi)	15	TRUE	NA
2015	Goa Velha (CT)	244	TRUE	NA
2015	Goalim Moula	32	TRUE	NA
2015	Goltim	74	TRUE	NA
2015	Gonteli	61	TRUE	NA
2015	Guirdolim	217	TRUE	NA
2015	Guirim	436	TRUE	NA
2015	Ibrampur	57	TRUE	NA
2015	Issorcim	66	TRUE	NA
2015	Jua	25	TRUE	NA
2015	Latambarcem	226	TRUE	NA
2015	Loliem	118	TRUE	NA
2015	Loutulim	464	TRUE	NA
2015	Macasana	218	TRUE	NA
2015	Maem	518	TRUE	2
2015	Majorda	80	TRUE	NA
2015	Malar	16	TRUE	NA
2015	Mandrem	150	TRUE	NA
2015	Mandur	171	TRUE	NA
2015	Mangal	39	TRUE	NA
2015	Mapusa	1749	TRUE	3
2015	Marcaim	367	TRUE	NA
2015	Margao (M CI)	2342	TRUE	NA
2015	Marna	191	TRUE	NA
2015	Marra	231	TRUE	NA
2015	Maulinguem North	51	TRUE	NA
2015	Mauzi	48	TRUE	NA
2015	Melauli	2	TRUE	NA
2015	Mencurem	63	TRUE	NA
2015	Mercurim	197	TRUE	NA
2015	Moira	123	TRUE	NA
2015	Moitem	32	TRUE	NA
2015	Molcarnem	28	TRUE	NA
2015	Molem	20	TRUE	NA
2015	Mopa	40	TRUE	NA
2015	Morambi-O-Grande (Merces)	542	TRUE	NA
2015	Morambi-O-Pequeno (Merces)	135	TRUE	NA
2015	Morjim	22	TRUE	NA
2015	Morlem	26	TRUE	NA
2015	Mormugao (CI)	1829	TRUE	7
2015	Morpila	35	TRUE	NA
2015	Muguli	14	TRUE	NA
2015	Mulem	95	TRUE	NA
2015	Mulgao	130	TRUE	NA
2015	Murda	174	TRUE	NA
2015	Nachinola	135	TRUE	NA
2015	Nadora	32	TRUE	NA
2015	Nagargao	16	TRUE	NA
2015	Nagoa (Bardez)	218	TRUE	NA
2015	Nagoa (Salcete)	671	TRUE	NA
2015	Naguem	26	TRUE	NA
2015	Nagvem	19	TRUE	NA
2015	Naneli	5	TRUE	NA
2015	Naquerim	10	TRUE	NA
2015	Narcalem	128	TRUE	NA
2015	Naroa (Bicholim)	130	TRUE	NA
2015	Navelim (CT) (salcete)	917	TRUE	NA
2015	Navelim (Tiswadi)	71	TRUE	NA
2015	Nerul	579	TRUE	2
2015	Netorli	27	TRUE	NA
2015	Neura-O-Grande	80	TRUE	NA
2015	Neura-O-Pequeno	40	TRUE	NA
2015	Nuvem (CT)	399	TRUE	NA
2015	Odar	1	TRUE	NA
2015	Olaulim	7	TRUE	NA
2015	Ona	91	TRUE	NA
2015	Onda	225	TRUE	NA
2015	Orgao	354	TRUE	NA
2015	Orlim	100	TRUE	NA
2015	Oxel (Bardez)	290	TRUE	NA
2015	Ozorim	23	TRUE	NA
2015	Padeli	28	TRUE	NA
2015	Padi	12	TRUE	NA
2015	Pale (Bicholim)	215	TRUE	1
2015	Pale (Mormugao)	59	TRUE	NA
2015	Pale (Satari)	19	TRUE	NA
2015	Paliem (Bardez)	164	TRUE	NA
2015	Paliem (Pernem)	91	TRUE	NA
2015	Panelim	12	TRUE	NA
2015	Panji M. Corp	1023	TRUE	6
2015	Parcem	35	TRUE	NA
2015	Paroda	35	TRUE	NA
2015	Parra	348	TRUE	NA
2015	Penha-de-Franca	466	TRUE	1
2015	Pernem	186	TRUE	NA
2015	Pilerne	263	TRUE	NA
2015	Piliem	59	TRUE	NA
2015	Piligao	85	TRUE	NA
2015	Pirla	5	TRUE	NA
2015	Pirna	84	TRUE	NA
2015	Pissurlem	57	TRUE	NA
2015	Podocem	10	TRUE	NA
2015	Poinguinim	150	TRUE	NA
2015	Pomburpa	41	TRUE	NA
2015	Ponchavadi	141	TRUE	NA
2015	Ponda (M CI)	553	TRUE	NA
2015	Ponolem	4	TRUE	NA
2015	Poriem	96	TRUE	NA
2015	Poroscodem	35	TRUE	NA
2015	Porteem	61	TRUE	NA
2015	Priol	196	TRUE	NA
2015	Punola	121	TRUE	NA
2015	Quedem	18	TRUE	NA
2015	Quela	101	TRUE	NA
2015	Quelossim	80	TRUE	NA
2015	Quepem (M CI)	203	TRUE	NA
2015	Querim (Pernem)	59	TRUE	NA
2015	Querim (Ponda)	253	TRUE	NA
2015	Querim (Satari)	17	TRUE	NA
2015	Quitol	13	TRUE	NA
2015	Rachol	56	TRUE	NA
2015	Raia	474	TRUE	NA
2015	Ravona	6	TRUE	NA
2015	Reis Magos	302	TRUE	NA
2015	Revora	69	TRUE	NA
2015	Rivona	156	TRUE	NA
2015	Rumbrem	50	TRUE	NA
2015	Saleli	38	TRUE	NA
2015	Salem	119	TRUE	NA
2015	Saligao	408	TRUE	NA
2015	Salvador do Mundo	206	TRUE	NA
2015	Sancoale	263	TRUE	NA
2015	Sancordem	47	TRUE	NA
2015	Sangod	56	TRUE	NA
2015	Sangolda	142	TRUE	NA
2015	Sanguem (M CI)	353	TRUE	NA
2015	Santona	89	TRUE	NA
2015	Sanvorcem	7	TRUE	NA
2015	Sanvordem (CT) (Sanguem)	125	TRUE	1
2015	Sanvordem (Satari)	13	TRUE	NA
2015	Sao Jacinto Island	30	TRUE	NA
2015	Sao Jose de Areal (CT)	484	TRUE	NA
2015	Sarzora	139	TRUE	NA
2015	Satorem	1	TRUE	NA
2015	Savoi-Verem	210	TRUE	NA
2015	Seraulim	230	TRUE	NA
2015	Sernabatim	78	TRUE	NA
2015	Sigao	36	TRUE	NA
2015	Sigonem (Satari)	15	TRUE	NA
2015	Siolim	712	TRUE	NA
2015	Sircaim	100	TRUE	NA
2015	Siridao	246	TRUE	NA
2015	Sirigao	38	TRUE	NA
2015	Sirlim	22	TRUE	NA
2015	Siroda	332	TRUE	NA
2015	Siroli	5	TRUE	NA
2015	Sirvoi	77	TRUE	NA
2015	Socorro	447	TRUE	NA
2015	Sonus-Vonvoliem	2	TRUE	NA
2015	Surla (Bicholim)	243	TRUE	NA
2015	Surla (Dharbandora)	44	TRUE	NA
2015	Talaulim (Salcete)	327	TRUE	NA
2015	Talaulim (Tiswadi)	58	TRUE	NA
2015	Taleigao	894	TRUE	3
2015	Tambocem	23	TRUE	NA
2015	Telaulim	60	TRUE	NA
2015	Tiloi	21	TRUE	NA
2015	Tiracol	22	TRUE	NA
2015	Tivim	323	TRUE	NA
2015	Tivrem	75	TRUE	NA
2015	Torxem	91	TRUE	NA
2015	Tuem	84	TRUE	NA
2015	Ucassaim	81	TRUE	NA
2015	Uguem (Pernem)	62	TRUE	NA
2015	Uguem (Sanguem)	123	TRUE	NA
2015	Undorna	3	TRUE	NA
2015	Usgao	35	TRUE	2
2015	Ustem	20	TRUE	NA
2015	Utorda	113	TRUE	NA
2015	Vadi	8	TRUE	NA
2015	Vagurbem	35	TRUE	NA
2015	Vaguriem	7	TRUE	NA
2015	Vainguinim (Bicholim)	36	TRUE	NA
2015	Valpoi (M Cl)	203	TRUE	1
2015	Vanelim	94	TRUE	NA
2015	Vantem	40	TRUE	NA
2015	Varca (CT)	475	TRUE	NA
2015	Varconda	42	TRUE	NA
2015	Velguem (Bicholim)	102	TRUE	NA
2015	Velguem (Satari)	8	TRUE	NA
2015	Velim	82	TRUE	NA
2015	Velinga	18	TRUE	NA
2015	Velsao	141	TRUE	NA
2015	Verla	404	TRUE	NA
2015	Verna	302	TRUE	NA
2015	Vichundrem	52	TRUE	NA
2015	Virdi	40	TRUE	NA
2015	Virona	54	TRUE	NA
2015	Volvoi	85	TRUE	NA
2015	Xeldem (CT)	238	TRUE	NA
2015	Xelopo-Buzruco	20	TRUE	NA
2015	Xelpem	3	TRUE	NA
2015	Xelvona	31	TRUE	NA
2015	Xic-Xelvona	3	TRUE	NA
2015	Zormen	9	TRUE	NA
2016	Adnem	85	TRUE	NA
2016	Adsulim	65	TRUE	NA
2016	Adwalpale	17	TRUE	NA
2016	Aglote	137	TRUE	NA
2016	Agonda	411	TRUE	NA
2016	Aldona	318	TRUE	NA
2016	Ambaulim	97	TRUE	NA
2016	Amona	143	TRUE	NA
2016	Anjuna	1163	TRUE	1
2016	Aquem	13	TRUE	1
2016	Arossim	276	TRUE	NA
2016	Arpora	254	TRUE	NA
2016	Assagao	532	TRUE	1
2016	Assolda	227	TRUE	NA
2016	Assonora	226	TRUE	NA
2016	Avedem	182	TRUE	NA
2016	Bainguinim	18	TRUE	NA
2016	Bali	118	TRUE	NA
2016	Bandoli	123	TRUE	NA
2016	Bandora	151	TRUE	NA
2016	Barcem	77	TRUE	NA
2016	Bastora	210	TRUE	NA
2016	Bati	150	TRUE	NA
2016	Benaulim (CT)	319	TRUE	NA
2016	Bendordem	36	TRUE	NA
2016	Betalbetim	337	TRUE	NA
2016	Betora	320	TRUE	NA
2016	Betqui	3	TRUE	NA
2016	Borim	259	TRUE	NA
2016	Calangute	1320	TRUE	1
2016	Calapor	48	TRUE	2
2016	Calata	313	TRUE	NA
2016	Calem	283	TRUE	NA
2016	Calvim	37	TRUE	NA
2016	Camarconda	67	TRUE	NA
2016	Camurlim (Bardez)	207	TRUE	NA
2016	Cana	142	TRUE	NA
2016	Canacona (M CI)	1023	TRUE	NA
2016	Canacona (Panch)	480	TRUE	NA
2016	Canca	248	TRUE	1
2016	Candepar	203	TRUE	NA
2016	Candolim	542	TRUE	3
2016	Cansaulim	339	TRUE	NA
2016	Carambolim	27	TRUE	1
2016	Cavelossim	1	TRUE	NA
2016	Cavorem	85	TRUE	NA
2016	Cavorim	2	TRUE	NA
2016	Cazur	72	TRUE	NA
2016	Chaifi	2	TRUE	NA
2016	Chicalim (CT)	234	TRUE	NA
2016	Chicolna	101	TRUE	NA
2016	Chorao	1	TRUE	NA
2016	Codar	78	TRUE	NA
2016	Codli	289	TRUE	NA
2016	Cola	326	TRUE	NA
2016	Colem	340	TRUE	NA
2016	Colomba	87	TRUE	NA
2016	Colva	25	TRUE	NA
2016	Colvale	514	TRUE	NA
2016	Comproi	33	TRUE	NA
2016	Conquirem	1	TRUE	NA
2016	Conxem	15	TRUE	NA
2016	Coranginim	20	TRUE	NA
2016	Cordem	74	TRUE	NA
2016	Corjuem	236	TRUE	NA
2016	Corla	11	TRUE	NA
2016	Corlim	22	TRUE	1
2016	Cormonem	125	TRUE	NA
2016	Cortalim	609	TRUE	NA
2016	Costi	93	TRUE	NA
2016	Cotarlim	180	TRUE	NA
2016	Cotigao	9	TRUE	NA
2016	Cotombi (Quepem)	107	TRUE	NA
2016	Cuelim	166	TRUE	NA
2016	Cuncoliem	2	TRUE	NA
2016	Cuncolim (M CI)	10	TRUE	2
2016	Cundaim	1	TRUE	NA
2016	Cuprem	66	TRUE	NA
2016	Curchorem-Cacora (M CI)	1368	TRUE	2
2016	Curdi	18	TRUE	NA
2016	Curti	245	TRUE	NA
2016	Curtorim (CT)	27	TRUE	2
2016	Cusmane	20	TRUE	NA
2016	Dabolim	655	TRUE	NA
2016	Daeo	108	TRUE	NA
2016	Darbandora	152	TRUE	NA
2016	Dargalim	2	TRUE	NA
2016	Davorlim	7	TRUE	NA
2016	Dongor	8	TRUE	NA
2016	Dongurli (Sanguem)	10	TRUE	NA
2016	Dramapur	7	TRUE	NA
2016	Dubal	87	TRUE	NA
2016	Duncolim	174	TRUE	NA
2016	Durbhat	128	TRUE	NA
2016	Fatorpa	106	TRUE	NA
2016	Gandaulim (Salcete)	67	TRUE	NA
2016	Gangem	10	TRUE	NA
2016	Gaodongrem	255	TRUE	NA
2016	Goa Velha (CT)	2	TRUE	1
2016	Gocoldem	40	TRUE	NA
2016	Gonsua	98	TRUE	NA
2016	Guirim	406	TRUE	4
2016	Ibrampur	22	TRUE	1
2016	Issorcim	72	TRUE	NA
2016	Loliem	564	TRUE	NA
2016	Maina	45	TRUE	NA
2016	Majorda	353	TRUE	NA
2016	Malcopona	60	TRUE	NA
2016	Malpona	1	TRUE	NA
2016	Mangal	18	TRUE	NA
2016	Mapusa	2093	TRUE	6
2016	Margao (M CI)	4206	TRUE	NA
2016	Marna	191	TRUE	NA
2016	Marra	219	TRUE	NA
2016	Maulinguem	68	TRUE	NA
2016	Melauli	3	TRUE	NA
2016	Moira	338	TRUE	NA
2016	Moisal	16	TRUE	NA
2016	Moitem	22	TRUE	NA
2016	Molcarnem	207	TRUE	NA
2016	Molem	173	TRUE	NA
2016	Morambi-O-Pequeno (Merces)	2	TRUE	NA
2016	Mormugao (CI)	2235	TRUE	1
2016	Morpila	134	TRUE	NA
2016	Muguli	25	TRUE	NA
2016	Nachinola	196	TRUE	NA
2016	Nadora	123	TRUE	NA
2016	Nagoa (Bardez)	176	TRUE	NA
2016	Nagoa (Salcete)	15	TRUE	NA
2016	Nagvem	36	TRUE	NA
2016	Naiquinim	18	TRUE	NA
2016	Naquerim	45	TRUE	NA
2016	Navelim (CT) (salcete)	1122	TRUE	NA
2016	Nerul	501	TRUE	NA
2016	Netorli	230	TRUE	NA
2016	Nirancal	182	TRUE	NA
2016	Nundem	36	TRUE	NA
2016	Nuvem (CT)	11	TRUE	NA
2016	Odar	26	TRUE	NA
2016	Olaulim	69	TRUE	NA
2016	Oxel (Bardez)	340	TRUE	NA
2016	Padi	32	TRUE	NA
2016	Pale (Mormugao)	190	TRUE	NA
2016	Paliem (Bardez)	123	TRUE	NA
2016	Panji M. Corp	8	TRUE	3
2016	Paroda	11	TRUE	NA
2016	Parra	348	TRUE	3
2016	Patiem	40	TRUE	NA
2016	Penha-de-Franca	618	TRUE	1
2016	Pilerne	438	TRUE	1
2016	Piliem	90	TRUE	NA
2016	Pirla	46	TRUE	NA
2016	Pirna	197	TRUE	NA
2016	Poinguinim	642	TRUE	NA
2016	Pomburpa	104	TRUE	NA
2016	Ponchavadi	253	TRUE	NA
2016	Ponda (M CI)	858	TRUE	NA
2016	Ponolem	9	TRUE	NA
2016	Porteem	154	TRUE	NA
2016	Potrem	24	TRUE	NA
2016	Priol	203	TRUE	NA
2016	Punola	52	TRUE	NA
2016	Quedem	38	TRUE	NA
2016	Quela	159	TRUE	NA
2016	Quelossim	326	TRUE	NA
2016	Quepem (M CI)	451	TRUE	NA
2016	Quisconda	25	TRUE	NA
2016	Quitol	93	TRUE	NA
2016	Raia	3	TRUE	NA
2016	Reis Magos	538	TRUE	NA
2016	Revora	143	TRUE	NA
2016	Rivona	248	TRUE	NA
2016	Rumbrem	89	TRUE	NA
2016	Saligao	386	TRUE	1
2016	Salvador do Mundo	477	TRUE	NA
2016	Sancoale	1171	TRUE	1
2016	Sancordem	87	TRUE	NA
2016	Sangod	105	TRUE	NA
2016	Sangolda	209	TRUE	NA
2016	Sanguem (M CI)	498	TRUE	1
2016	Santona	178	TRUE	NA
2016	Sanvordem (CT) (Sanguem)	214	TRUE	NA
2016	Sao Jacinto Island	18	TRUE	NA
2016	Sao Jose de Areal (CT)	6	TRUE	NA
2016	Seraulim	394	TRUE	NA
2016	Sernabatim	4	TRUE	NA
2016	Sigao	162	TRUE	NA
2016	Siolim	647	TRUE	2
2016	Sircaim	288	TRUE	NA
2016	Siroda	690	TRUE	NA
2016	Sirvoi	212	TRUE	NA
2016	Socorro	744	TRUE	NA
2016	Sulcorna	36	TRUE	NA
2016	Surla (Dharbandora)	95	TRUE	NA
2016	Talaulim (Salcete)	27	TRUE	NA
2016	Telaulim	60	TRUE	NA
2016	Tiloi	84	TRUE	NA
2016	Tivim	749	TRUE	1
2016	Ucassaim	76	TRUE	NA
2016	Uguem (Sanguem)	289	TRUE	NA
2016	Undorna	9	TRUE	NA
2016	Usgao	865	TRUE	NA
2016	Utorda	263	TRUE	NA
2016	Vadi	16	TRUE	NA
2016	Vanelim	268	TRUE	NA
2016	Velim	5	TRUE	NA
2016	Velinga	110	TRUE	NA
2016	Velsao	161	TRUE	NA
2016	Verla	406	TRUE	NA
2016	Verlem	33	TRUE	NA
2016	Verna	1	TRUE	NA
2016	Vichundrem	85	TRUE	NA
2016	Viliena	110	TRUE	NA
2016	Xeldem (CT)	715	TRUE	NA
2016	Xelpem	9	TRUE	NA
2016	Xelvona	51	TRUE	NA
2016	Xic-Xelvona	18	TRUE	NA
2016	Zanodem	39	TRUE	NA
2017	Adcolna	126	TRUE	NA
2017	Adnem	3	TRUE	NA
2017	Adsulim	101	TRUE	NA
2017	Advoi	12	TRUE	NA
2017	Adwalpale	151	TRUE	NA
2017	Agarvado	55	TRUE	NA
2017	Aglote	129	TRUE	NA
2017	Agonda	342	TRUE	NA
2017	Aldona	489	TRUE	NA
2017	Alorna	208	TRUE	NA
2017	Ambarim	13	TRUE	NA
2017	Ambaulim	135	TRUE	NA
2017	Ambedem	6	TRUE	NA
2017	Ambeli	4	TRUE	NA
2017	Ambelim	185	TRUE	NA
2017	Amberem	25	TRUE	NA
2017	Amona	77	TRUE	NA
2017	Amone	113	TRUE	NA
2017	Anjuna	1189	TRUE	5
2017	Ansolem	14	TRUE	NA
2017	Aquem	505	TRUE	NA
2017	Arambol	662	TRUE	NA
2017	Arossim	284	TRUE	NA
2017	Arpora	347	TRUE	1
2017	Assagao	778	TRUE	1
2017	Assolda	158	TRUE	NA
2017	Assolna	330	TRUE	NA
2017	Assonora	356	TRUE	NA
2017	Aturli	61	TRUE	NA
2017	Avedem	112	TRUE	NA
2017	Azossim	55	TRUE	NA
2017	Bainguinim	142	TRUE	NA
2017	Bali	130	TRUE	NA
2017	Bambolim	328	TRUE	NA
2017	Bandoli	122	TRUE	NA
2017	Bandora	285	TRUE	NA
2017	Barcem	100	TRUE	NA
2017	Bastora	249	TRUE	NA
2017	Bati	83	TRUE	NA
2017	Batim	99	TRUE	NA
2017	Benaulim (CT)	2203	TRUE	NA
2017	Bendordem	9	TRUE	NA
2017	Betalbetim	348	TRUE	NA
2017	Betora	379	TRUE	NA
2017	Betqui	91	TRUE	NA
2017	Bicholim (M Cl)	1294	TRUE	1
2017	Birondem	25	TRUE	NA
2017	Boma (Ponda)	289	TRUE	NA
2017	Borim	458	TRUE	NA
2017	Buimpal	69	TRUE	NA
2017	Calangute	1644	TRUE	1
2017	Calapor	675	TRUE	1
2017	Calata	215	TRUE	NA
2017	Calem	299	TRUE	NA
2017	Calvim	33	TRUE	NA
2017	Camarconda	42	TRUE	NA
2017	Camurlim (Bardez)	172	TRUE	NA
2017	Camurlim (Salcete)	246	TRUE	NA
2017	Cana	28	TRUE	NA
2017	Canacona (M CI)	1219	TRUE	2
2017	Canacona (Panch)	396	TRUE	NA
2017	Canca	122	TRUE	NA
2017	Candepar	221	TRUE	NA
2017	Candola	198	TRUE	NA
2017	Candolim	695	TRUE	5
2017	Cansarvornem	70	TRUE	NA
2017	Cansaulim	380	TRUE	NA
2017	Capao	8	TRUE	NA
2017	Caraim	56	TRUE	NA
2017	Carambolim	313	TRUE	3
2017	Carambolim	313	TRUE	3
2017	Carambolim-Bozruco	36	TRUE	NA
2017	Carambolim-Brama	10	TRUE	NA
2017	Caranzol (Satari)	61	TRUE	NA
2017	Carapur	384	TRUE	NA
2017	Carmona	356	TRUE	NA
2017	Casnem	28	TRUE	NA
2017	Cassabe de Sanquelim Arvalem	790	TRUE	NA
2017	Cavelossim	231	TRUE	NA
2017	Cavorem	18	TRUE	NA
2017	Cavorim	382	TRUE	NA
2017	Cazur	7	TRUE	NA
2017	Chandel	88	TRUE	NA
2017	Chandor	68	TRUE	NA
2017	Chicalim (CT)	170	TRUE	NA
2017	Chicolna	68	TRUE	NA
2017	Chimbel	179	TRUE	7
2017	Chimbel	179	TRUE	7
2017	Chinchinim (CT)	708	TRUE	NA
2017	Chopdem	83	TRUE	NA
2017	Chorao	338	TRUE	NA
2017	Choraundem	4	TRUE	NA
2017	Codal	12	TRUE	NA
2017	Codar	39	TRUE	NA
2017	Codiem	8	TRUE	NA
2017	Codli	251	TRUE	NA
2017	Cola	188	TRUE	NA
2017	Colem	524	TRUE	NA
2017	Colomba	120	TRUE	NA
2017	Colva	1069	TRUE	NA
2017	Colvale	367	TRUE	NA
2017	Compordem	69	TRUE	NA
2017	Comproi	7	TRUE	NA
2017	Conquirem	13	TRUE	NA
2017	Conxem	9	TRUE	NA
2017	Coranginim	26	TRUE	NA
2017	Cordem	94	TRUE	NA
2017	Corgao	461	TRUE	NA
2017	Corjuem	271	TRUE	NA
2017	Corlim	589	TRUE	4
2017	Cormonem	83	TRUE	NA
2017	Cortalim	469	TRUE	NA
2017	Costi	68	TRUE	NA
2017	Cotarlim	144	TRUE	NA
2017	Cotigao	78	TRUE	NA
2017	Cotombi (Bicholim)	29	TRUE	NA
2017	Cotombi (Quepem)	61	TRUE	NA
2017	Cotorem	5	TRUE	NA
2017	Cudcem	19	TRUE	NA
2017	Cudnem	148	TRUE	NA
2017	Cudqui	47	TRUE	NA
2017	Cuelim	190	TRUE	NA
2017	Cujira	33	TRUE	NA
2017	Cumarconda	31	TRUE	NA
2017	Cumbari	11	TRUE	NA
2017	Cumbarjua	251	TRUE	NA
2017	Cuncoliem	131	TRUE	NA
2017	Cuncolim (M CI)	1292	TRUE	1
2017	Cundaim	225	TRUE	NA
2017	Cuprem	76	TRUE	NA
2017	Curca	253	TRUE	NA
2017	Curchirem	100	TRUE	NA
2017	Curchorem-Cacora (M CI)	1459	TRUE	NA
2017	Curdi	4	TRUE	NA
2017	Curti	204	TRUE	NA
2017	Curtorim (CT)	1195	TRUE	NA
2017	Dabem	5	TRUE	NA
2017	Dabolim	365	TRUE	NA
2017	Daeo	125	TRUE	NA
2017	Damocem	26	TRUE	NA
2017	Darbandora	138	TRUE	NA
2017	Dargalim	328	TRUE	NA
2017	Davem	66	TRUE	NA
2017	Davorlim	680	TRUE	2
2017	Deussua	149	TRUE	NA
2017	Dicarpale	266	TRUE	NA
2017	Dongurli (Sanguem)	1	TRUE	NA
2017	Dongurli (Satari)	72	TRUE	NA
2017	Dramapur	249	TRUE	NA
2017	Dubal	79	TRUE	NA
2017	Dumacem	21	TRUE	NA
2017	Duncolim	139	TRUE	NA
2017	Durbhat	105	TRUE	NA
2017	Durgawadi	171	TRUE	NA
2017	Edorem	1	TRUE	NA
2017	Ella	337	TRUE	4
2017	Fatorpa	93	TRUE	NA
2017	Gancim	50	TRUE	NA
2017	Gandaulim (Salcete)	60	TRUE	NA
2017	Gandaulim (Tiswadi)	55	TRUE	NA
2017	Gangem	1	TRUE	NA
2017	Gaodongrem	221	TRUE	NA
2017	Goa Velha (CT)	815	TRUE	NA
2017	Goalim Moula	23	TRUE	NA
2017	Gocoldem	44	TRUE	NA
2017	Golauli	10	TRUE	NA
2017	Goltim	151	TRUE	NA
2017	Gonsua	82	TRUE	NA
2017	Gonteli	109	TRUE	NA
2017	Govanem	5	TRUE	NA
2017	Guirdolim	325	TRUE	NA
2017	Guirim	585	TRUE	6
2017	Guleli	15	TRUE	NA
2017	Ibrampur	77	TRUE	NA
2017	Issorcim	69	TRUE	NA
2017	Ivrem-Buzruco	29	TRUE	NA
2017	Jua	53	TRUE	NA
2017	Latambarcem	379	TRUE	NA
2017	Loliem	329	TRUE	NA
2017	Loutulim	758	TRUE	NA
2017	Macasana	345	TRUE	NA
2017	Maem	523	TRUE	NA
2017	Maina	40	TRUE	NA
2017	Majorda	328	TRUE	NA
2017	Malar	61	TRUE	NA
2017	Malcopona	40	TRUE	NA
2017	Maloli	9	TRUE	NA
2017	Malpona	28	TRUE	NA
2017	Mandrem	1207	TRUE	NA
2017	Mandur	168	TRUE	NA
2017	Mangal	18	TRUE	NA
2017	Mapusa	1984	TRUE	1
2017	Marcaim	500	TRUE	NA
2017	Margao (M CI)	3979	TRUE	NA
2017	Marna	177	TRUE	NA
2017	Marra	235	TRUE	NA
2017	Maulinguem	51	TRUE	NA
2017	Maulinguem North	109	TRUE	NA
2017	Mauzi	17	TRUE	NA
2017	Melauli	68	TRUE	NA
2017	Mencurem	51	TRUE	NA
2017	Mercurim	421	TRUE	NA
2017	Moira	492	TRUE	NA
2017	Moisal	12	TRUE	NA
2017	Moitem	34	TRUE	NA
2017	Molcarnem	158	TRUE	NA
2017	Molem	137	TRUE	NA
2017	Mopa	20	TRUE	NA
2017	Morambi-O-Grande (Merces)	178	TRUE	NA
2017	Morambi-O-Pequeno (Merces)	199	TRUE	NA
2017	Morjim	260	TRUE	NA
2017	Morlem	60	TRUE	NA
2017	Mormugao (CI)	1653	TRUE	1
2017	Morpila	91	TRUE	2
2017	Muguli	20	TRUE	NA
2017	Mulem	251	TRUE	NA
2017	Mulgao	170	TRUE	NA
2017	Murda	213	TRUE	NA
2017	Nachinola	184	TRUE	NA
2017	Nadora	103	TRUE	NA
2017	Nagargao	2	TRUE	NA
2017	Nagoa (Bardez)	244	TRUE	1
2017	Nagoa (Salcete)	750	TRUE	NA
2017	Naguem	18	TRUE	NA
2017	Nagvem	24	TRUE	NA
2017	Naiquinim	63	TRUE	NA
2017	Naneli	1	TRUE	NA
2017	Nanorem	8	TRUE	NA
2017	Naquerim	21	TRUE	NA
2017	Narcalem	188	TRUE	NA
2017	Naroa (Bicholim)	56	TRUE	NA
2017	Naroa (Tiswadi)	49	TRUE	NA
2017	Navelim (CT) (salcete)	1101	TRUE	NA
2017	Navelim (Tiswadi)	65	TRUE	NA
2017	Nerul	541	TRUE	1
2017	Netorli	462	TRUE	NA
2017	Neura-O-Grande	98	TRUE	NA
2017	Neura-O-Pequeno	52	TRUE	NA
2017	Nirancal	144	TRUE	NA
2017	Nundem	20	TRUE	NA
2017	Nuvem (CT)	1766	TRUE	NA
2017	Odar	55	TRUE	NA
2017	Olaulim	58	TRUE	NA
2017	Ona	75	TRUE	NA
2017	Onda	343	TRUE	NA
2017	Orgao	262	TRUE	NA
2017	Orlim	345	TRUE	NA
2017	Oxel (Bardez)	332	TRUE	NA
2017	Ozorim	95	TRUE	NA
2017	Padeli	41	TRUE	NA
2017	Padi	37	TRUE	NA
2017	Pale (Bicholim)	223	TRUE	NA
2017	Pale (Mormugao)	231	TRUE	NA
2017	Pale (Satari)	14	TRUE	NA
2017	Paliem (Bardez)	81	TRUE	NA
2017	Paliem (Pernem)	212	TRUE	NA
2017	Panelim	2	TRUE	NA
2017	Panji M. Corp	1070	TRUE	3
2017	Parcem	240	TRUE	NA
2017	Paroda	154	TRUE	NA
2017	Parra	371	TRUE	3
2017	Patiem	43	TRUE	NA
2017	Penha-de-Franca	521	TRUE	4
2017	Pernem	487	TRUE	1
2017	Pilerne	452	TRUE	2
2017	Piliem	44	TRUE	NA
2017	Piligao	87	TRUE	NA
2017	Pirla	47	TRUE	NA
2017	Pirna	169	TRUE	NA
2017	Pissurlem	145	TRUE	NA
2017	Podocem	48	TRUE	NA
2017	Poinguinim	497	TRUE	NA
2017	Pomburpa	91	TRUE	2
2017	Ponchavadi	396	TRUE	NA
2017	Ponda (M CI)	1414	TRUE	NA
2017	Ponocem	8	TRUE	NA
2017	Ponolem	49	TRUE	NA
2017	Poriem	239	TRUE	NA
2017	Poroscodem	89	TRUE	NA
2017	Porteem	101	TRUE	NA
2017	Priol	374	TRUE	NA
2017	Punola	26	TRUE	NA
2017	Quedem	31	TRUE	NA
2017	Quela	161	TRUE	NA
2017	Quelossim	149	TRUE	NA
2017	Quepem (M CI)	511	TRUE	1
2017	Querim (Pernem)	143	TRUE	NA
2017	Querim (Ponda)	253	TRUE	NA
2017	Querim (Satari)	9	TRUE	NA
2017	Quisconda	1	TRUE	NA
2017	Quitol	96	TRUE	NA
2017	Rachol	130	TRUE	NA
2017	Raia	937	TRUE	NA
2017	Ravona	26	TRUE	NA
2017	Reis Magos	477	TRUE	2
2017	Renovadi	1	TRUE	NA
2017	Revora	77	TRUE	NA
2017	Rivem	1	TRUE	NA
2017	Rivona	308	TRUE	NA
2017	Rumbrem	31	TRUE	NA
2017	Saleli	38	TRUE	NA
2017	Salem	170	TRUE	NA
2017	Saligao	523	TRUE	NA
2017	Salvador do Mundo	614	TRUE	NA
2017	Sancoale	1152	TRUE	NA
2017	Sancordem	74	TRUE	NA
2017	Sangod	84	TRUE	NA
2017	Sangolda	1455	TRUE	1
2017	Sanguem (M CI)	404	TRUE	NA
2017	Santona	73	TRUE	NA
2017	Sanvorcem	8	TRUE	NA
2017	Sanvordem (CT) (Sanguem)	189	TRUE	NA
2017	Sanvordem (Satari)	55	TRUE	NA
2017	Sao Jacinto Island	25	TRUE	NA
2017	Sao Jose de Areal (CT)	1079	TRUE	NA
2017	Sarzora	103	TRUE	NA
2017	Satorem	2	TRUE	NA
2017	Savoi-Verem	221	TRUE	NA
2017	Seraulim	539	TRUE	NA
2017	Sernabatim	514	TRUE	NA
2017	Sigao	226	TRUE	NA
2017	Sigonem (Satari)	5	TRUE	NA
2017	Siolim	654	TRUE	NA
2017	Siranguli	2	TRUE	NA
2017	Sircaim	281	TRUE	NA
2017	Siridao	174	TRUE	NA
2017	Sirigao	33	TRUE	NA
2017	Sirlim	25	TRUE	NA
2017	Siroda	702	TRUE	NA
2017	Siroli	37	TRUE	NA
2017	Sirsodem	34	TRUE	NA
2017	Sirvoi	244	TRUE	NA
2017	Socorro	903	TRUE	1
2017	Sonus-Vonvoliem	8	TRUE	NA
2017	Sulcorna	46	TRUE	NA
2017	Surla (Bicholim)	379	TRUE	NA
2017	Surla (Dharbandora)	56	TRUE	NA
2017	Surla (Satari)	1	TRUE	NA
2017	Talaulim (Salcete)	369	TRUE	NA
2017	Talaulim (Tiswadi)	6	TRUE	NA
2017	Taleigao	825	TRUE	5
2017	Tambocem	24	TRUE	NA
2017	Telaulim	69	TRUE	NA
2017	Tiloi	37	TRUE	NA
2017	Tiracol	29	TRUE	NA
2017	Tivim	846	TRUE	NA
2017	Tivrem	89	TRUE	NA
2017	Torxem	201	TRUE	NA
2017	Tuem	17	TRUE	NA
2017	Ucassaim	78	TRUE	NA
2017	Uguem (Pernem)	84	TRUE	NA
2017	Uguem (Sanguem)	283	TRUE	NA
2017	Undorna	2	TRUE	NA
2017	Usgao	1040	TRUE	NA
2017	Ustem	37	TRUE	NA
2017	Utorda	262	TRUE	NA
2017	Vadi	2	TRUE	NA
2017	Vagurbem	32	TRUE	NA
2017	Vaguriem	22	TRUE	NA
2017	Vainguinim (Bicholim)	20	TRUE	NA
2017	Vainguinim (Satari)	4	TRUE	NA
2017	Valpoi (M Cl)	336	TRUE	NA
2017	Vanelim	199	TRUE	NA
2017	Vantem	10	TRUE	NA
2017	Varca (CT)	935	TRUE	1
2017	Varconda	94	TRUE	NA
2017	Velguem (Bicholim)	69	TRUE	NA
2017	Velguem (Satari)	68	TRUE	NA
2017	Velim	284	TRUE	NA
2017	Velinga	105	TRUE	NA
2017	Velsao	194	TRUE	NA
2017	Verla	470	TRUE	1
2017	Verlem	19	TRUE	NA
2017	Verna	1200	TRUE	NA
2017	Vichundrem	97	TRUE	NA
2017	Viliena	63	TRUE	NA
2017	Virdi	5	TRUE	NA
2017	Virona	125	TRUE	NA
2017	Volvoi	96	TRUE	NA
2017	Xeldem (CT)	656	TRUE	NA
2017	Xelopo-Buzruco	25	TRUE	NA
2017	Xelopo-Curdo	15	TRUE	NA
2017	Xelpem	16	TRUE	NA
2017	Xelvona	30	TRUE	NA
2017	Xic-Xelvona	3	TRUE	NA
2017	Zanodem	6	TRUE	NA
2017	Zormen	13	TRUE	NA
2018	Adcolna	94	TRUE	NA
2018	Adnem	95	TRUE	NA
2018	Adsulim	77	TRUE	NA
2018	Advoi	53	TRUE	NA
2018	Adwalpale	66	TRUE	NA
2018	Agarvado	74	TRUE	NA
2018	Aglote	72	TRUE	NA
2018	Agonda	470	TRUE	NA
2018	Aldona	741	TRUE	NA
2018	Alorna	223	TRUE	NA
2018	Ambarim	9	TRUE	NA
2018	Ambaulim	168	TRUE	NA
2018	Ambedem	8	TRUE	NA
2018	Ambeli	2	TRUE	NA
2018	Ambelim	19	TRUE	NA
2018	Amberem	35	TRUE	NA
2018	Amona	120	TRUE	NA
2018	Amone	122	TRUE	NA
2018	Anjuna	1476	TRUE	2
2018	Ansolem	52	TRUE	NA
2018	Aquem	573	TRUE	NA
2018	Arambol	440	TRUE	1
2018	Arossim	292	TRUE	NA
2018	Arpora	339	TRUE	1
2018	Assagao	568	TRUE	1
2018	Assodem	11	TRUE	NA
2018	Assolda	270	TRUE	NA
2018	Assolna	263	TRUE	NA
2018	Assonora	298	TRUE	NA
2018	Aturli	92	TRUE	NA
2018	Avedem	177	TRUE	NA
2018	Azossim	44	TRUE	NA
2018	Bainguinim	124	TRUE	NA
2018	Bali	189	TRUE	NA
2018	Bambolim	293	TRUE	NA
2018	Bandoli	154	TRUE	NA
2018	Bandora	466	TRUE	NA
2018	Barcem	97	TRUE	NA
2018	Bastora	183	TRUE	1
2018	Bati	154	TRUE	NA
2018	Batim	34	TRUE	NA
2018	Benaulim (CT)	1528	TRUE	NA
2018	Bendordem	25	TRUE	NA
2018	Betalbetim	18	TRUE	NA
2018	Betora	515	TRUE	NA
2018	Betqui	90	TRUE	NA
2018	Bicholim (M Cl)	1158	TRUE	NA
2018	Birondem	45	TRUE	NA
2018	Boma (Ponda)	117	TRUE	NA
2018	Bombedem	1	TRUE	NA
2018	Borim	456	TRUE	NA
2018	Buimpal	110	TRUE	NA
2018	Calangute	1927	TRUE	1
2018	Calapor	711	TRUE	NA
2018	Calem	161	TRUE	NA
2018	Calvim	51	TRUE	NA
2018	Camarconda	52	TRUE	NA
2018	Camurlim (Bardez)	284	TRUE	NA
2018	Camurlim (Salcete)	274	TRUE	NA
2018	Cana	135	TRUE	NA
2018	Canacona (M CI)	1282	TRUE	3
2018	Canacona (Panch)	484	TRUE	NA
2018	Canca	217	TRUE	NA
2018	Candepar	268	TRUE	NA
2018	Candola	296	TRUE	NA
2018	Candolim	855	TRUE	7
2018	Cansarvornem	90	TRUE	NA
2018	Cansaulim	343	TRUE	NA
2018	Capao	11	TRUE	NA
2018	Caraim	45	TRUE	NA
2018	Carambolim	358	TRUE	NA
2018	Carambolim-Bozruco	17	TRUE	NA
2018	Carambolim-Brama	51	TRUE	NA
2018	Caranzol (Satari)	73	TRUE	NA
2018	Carapur	351	TRUE	NA
2018	Carmona	376	TRUE	NA
2018	Casnem	15	TRUE	NA
2018	Cassabe de Sanquelim Arvalem	937	TRUE	NA
2018	Cavelossim	195	TRUE	NA
2018	Cavorem	70	TRUE	NA
2018	Cavorim	261	TRUE	NA
2018	Cazur	127	TRUE	NA
2018	Chandel	122	TRUE	NA
2018	Chandor	19	TRUE	NA
2018	Chicalim (CT)	282	TRUE	NA
2018	Chicolna	87	TRUE	NA
2018	Chimbel	309	TRUE	NA
2018	Chinchinim (CT)	653	TRUE	1
2018	Chopdem	110	TRUE	NA
2018	Chorao	266	TRUE	NA
2018	Choraundem	21	TRUE	NA
2018	Codal	28	TRUE	NA
2018	Codar	68	TRUE	NA
2018	Codiem	23	TRUE	NA
2018	Codli	282	TRUE	NA
2018	Cola	414	TRUE	NA
2018	Colem	141	TRUE	NA
2018	Colomba	130	TRUE	NA
2018	Colvale	606	TRUE	NA
2018	Compordem	68	TRUE	NA
2018	Comproi	24	TRUE	NA
2018	Conquirem	19	TRUE	NA
2018	Conxem	21	TRUE	NA
2018	Coranginim	8	TRUE	NA
2018	Cordem	105	TRUE	NA
2018	Corgao	593	TRUE	NA
2018	Corjuem	413	TRUE	NA
2018	Corla	11	TRUE	NA
2018	Corlim	608	TRUE	NA
2018	Cormonem	70	TRUE	NA
2018	Cortalim	730	TRUE	NA
2018	Costi	11	TRUE	NA
2018	Cotarlim	153	TRUE	NA
2018	Cotigao	113	TRUE	NA
2018	Cotombi (Bicholim)	88	TRUE	NA
2018	Cotombi (Quepem)	116	TRUE	NA
2018	Cotorem	25	TRUE	NA
2018	Cudcem	43	TRUE	NA
2018	Cudnem	157	TRUE	NA
2018	Cudqui	45	TRUE	NA
2018	Cuelim	120	TRUE	NA
2018	Cujira	6	TRUE	NA
2018	Cumarconda	67	TRUE	NA
2018	Cumbarjua	143	TRUE	NA
2018	Cuncoliem	81	TRUE	NA
2018	Cuncolim (M CI)	1318	TRUE	1
2018	Cundaim	209	TRUE	NA
2018	Cuprem	31	TRUE	NA
2018	Curca	212	TRUE	NA
2018	Curchirem	111	TRUE	NA
2018	Curchorem-Cacora (M CI)	1413	TRUE	NA
2018	Curdi	4	TRUE	NA
2018	Curti	306	TRUE	NA
2018	Curtorim (CT)	942	TRUE	NA
2018	Cusmane	19	TRUE	NA
2018	Dabem	13	TRUE	NA
2018	Dabolim	820	TRUE	NA
2018	Daeo	150	TRUE	NA
2018	Damocem	33	TRUE	NA
2018	Darbandora	226	TRUE	NA
2018	Dargalim	407	TRUE	NA
2018	Davem	31	TRUE	NA
2018	Davorlim	700	TRUE	NA
2018	Derodem	18	TRUE	NA
2018	Deussua	192	TRUE	NA
2018	Dicarpale	270	TRUE	NA
2018	Dongor	8	TRUE	NA
2018	Dongurli (Sanguem)	8	TRUE	NA
2018	Dongurli (Satari)	87	TRUE	NA
2018	Dramapur	231	TRUE	NA
2018	Dubal	60	TRUE	NA
2018	Dumacem	26	TRUE	NA
2018	Durbhat	127	TRUE	NA
2018	Durgawadi	29	TRUE	NA
2018	Edorem	10	TRUE	NA
2018	Ella	301	TRUE	NA
2018	Fatorpa	133	TRUE	NA
2018	Gancim	18	TRUE	NA
2018	Gandaulim (Tiswadi)	78	TRUE	NA
2018	Gangem	33	TRUE	NA
2018	Gaodongrem	283	TRUE	NA
2018	Goa Velha (CT)	617	TRUE	NA
2018	Goalim Moula	58	TRUE	NA
2018	Gocoldem	46	TRUE	NA
2018	Golauli	25	TRUE	NA
2018	Goltim	129	TRUE	NA
2018	Gonsua	1	TRUE	NA
2018	Gonteli	154	TRUE	NA
2018	Govanem	24	TRUE	NA
2018	Guirdolim	237	TRUE	NA
2018	Guirim	533	TRUE	NA
2018	Guleli	48	TRUE	NA
2018	Ibrampur	41	TRUE	NA
2018	Issorcim	94	TRUE	NA
2018	Ivrem-Buzruco	26	TRUE	NA
2018	Jua	93	TRUE	NA
2018	Latambarcem	410	TRUE	NA
2018	Loliem	542	TRUE	NA
2018	Loutulim	613	TRUE	NA
2018	Macasana	189	TRUE	NA
2018	Maem	601	TRUE	NA
2018	Maina	70	TRUE	NA
2018	Majorda	21	TRUE	NA
2018	Malar	57	TRUE	NA
2018	Malcopona	23	TRUE	NA
2018	Maloli	45	TRUE	NA
2018	Malpona	29	TRUE	NA
2018	Mandrem	870	TRUE	NA
2018	Mandur	146	TRUE	NA
2018	Mangal	30	TRUE	NA
2018	Mapusa	2161	TRUE	NA
2018	Marcaim	473	TRUE	NA
2018	Margao (M CI)	5197	TRUE	1
2018	Marna	220	TRUE	NA
2018	Marra	277	TRUE	NA
2018	Maulinguem	7	TRUE	NA
2018	Maulinguem North	149	TRUE	NA
2018	Mauzi	82	TRUE	NA
2018	Melauli	125	TRUE	NA
2018	Mencurem	84	TRUE	NA
2018	Mercurim	376	TRUE	NA
2018	Moira	380	TRUE	NA
2018	Moisal	6	TRUE	NA
2018	Moitem	52	TRUE	NA
2018	Molcarnem	196	TRUE	NA
2018	Molem	101	TRUE	NA
2018	Mopa	77	TRUE	NA
2018	Morambi-O-Grande (Merces)	672	TRUE	NA
2018	Morambi-O-Pequeno (Merces)	203	TRUE	NA
2018	Morjim	506	TRUE	NA
2018	Morlem	55	TRUE	NA
2018	Mormugao (CI)	1610	TRUE	NA
2018	Morpila	95	TRUE	NA
2018	Muguli	20	TRUE	NA
2018	Mulem	106	TRUE	NA
2018	Mulgao	288	TRUE	NA
2018	Murda	44	TRUE	NA
2018	Nachinola	223	TRUE	NA
2018	Nadora	163	TRUE	NA
2018	Nagargao	34	TRUE	NA
2018	Nagoa (Bardez)	269	TRUE	NA
2018	Nagoa (Salcete)	580	TRUE	NA
2018	Naguem	87	TRUE	NA
2018	Nagvem	71	TRUE	NA
2018	Naiquinim	37	TRUE	NA
2018	Naneli	11	TRUE	NA
2018	Nanorem	16	TRUE	NA
2018	Naquerim	77	TRUE	NA
2018	Narcalem	210	TRUE	NA
2018	Naroa (Bicholim)	102	TRUE	NA
2018	Naroa (Tiswadi)	51	TRUE	NA
2018	Navelim (CT) (salcete)	1289	TRUE	NA
2018	Navelim (Tiswadi)	63	TRUE	NA
2018	Nerul	456	TRUE	NA
2018	Netorli	79	TRUE	NA
2018	Neura-O-Grande	57	TRUE	NA
2018	Neura-O-Pequeno	1	TRUE	NA
2018	Nirancal	190	TRUE	NA
2018	Nundem	22	TRUE	NA
2018	Nuvem (CT)	22	TRUE	NA
2018	Odar	21	TRUE	NA
2018	Olaulim	53	TRUE	NA
2018	Ona	143	TRUE	NA
2018	Onda	441	TRUE	NA
2018	Orgao	259	TRUE	NA
2018	Orlim	252	TRUE	1
2018	Oxel (Bardez)	285	TRUE	NA
2018	Ozorim	73	TRUE	NA
2018	Padeli	61	TRUE	NA
2018	Padi	58	TRUE	NA
2018	Pale (Bicholim)	197	TRUE	NA
2018	Pale (Mormugao)	195	TRUE	NA
2018	Pale (Satari)	33	TRUE	NA
2018	Paliem (Bardez)	152	TRUE	NA
2018	Paliem (Pernem)	135	TRUE	NA
2018	Panelim	66	TRUE	NA
2018	Panji M. Corp	1263	TRUE	NA
2018	Parcem	188	TRUE	NA
2018	Paroda	169	TRUE	NA
2018	Parra	416	TRUE	NA
2018	Penha-de-Franca	552	TRUE	NA
2018	Pernem	610	TRUE	NA
2018	Pilerne	501	TRUE	1
2018	Piliem	93	TRUE	NA
2018	Piligao	197	TRUE	NA
2018	Pirla	53	TRUE	NA
2018	Pirna	193	TRUE	NA
2018	Pissurlem	192	TRUE	NA
2018	Podocem	51	TRUE	NA
2018	Poinguinim	641	TRUE	NA
2018	Pomburpa	102	TRUE	NA
2018	Ponchavadi	387	TRUE	NA
2018	Ponda (M CI)	1224	TRUE	NA
2018	Ponocem	30	TRUE	NA
2018	Ponolem	17	TRUE	NA
2018	Poriem	189	TRUE	NA
2018	Poroscodem	90	TRUE	NA
2018	Porteem	163	TRUE	NA
2018	Priol	471	TRUE	NA
2018	Punola	58	TRUE	NA
2018	Quedem	47	TRUE	NA
2018	Quela	242	TRUE	NA
2018	Quelossim	454	TRUE	NA
2018	Quepem (M CI)	751	TRUE	NA
2018	Querim (Pernem)	154	TRUE	NA
2018	Querim (Ponda)	227	TRUE	NA
2018	Querim (Satari)	42	TRUE	NA
2018	Quisconda	10	TRUE	NA
2018	Quitol	117	TRUE	NA
2018	Rachol	100	TRUE	NA
2018	Raia	765	TRUE	NA
2018	Ravona	74	TRUE	NA
2018	Reis Magos	401	TRUE	NA
2018	Renovadi	11	TRUE	NA
2018	Revora	187	TRUE	NA
2018	Rivem	10	TRUE	NA
2018	Rivona	182	TRUE	NA
2018	Rumbrem	116	TRUE	NA
2018	Saleli	51	TRUE	NA
2018	Salem	215	TRUE	NA
2018	Saligao	642	TRUE	NA
2018	Salvador do Mundo	668	TRUE	NA
2018	Sancoale	1476	TRUE	NA
2018	Sancordem	21	TRUE	NA
2018	Sangod	57	TRUE	NA
2018	Sangolda	256	TRUE	NA
2018	Sanguem (M CI)	457	TRUE	NA
2018	Santona	109	TRUE	NA
2018	Sanvorcem	44	TRUE	NA
2018	Sanvordem (CT) (Sanguem)	221	TRUE	NA
2018	Sanvordem (Satari)	65	TRUE	NA
2018	Sao Jacinto Island	24	TRUE	NA
2018	Sao Jose de Areal (CT)	1012	TRUE	NA
2018	Sarzora	82	TRUE	NA
2018	Satorem	13	TRUE	NA
2018	Satrem	16	TRUE	NA
2018	Savoi-Verem	228	TRUE	NA
2018	Seraulim	18	TRUE	NA
2018	Sernabatim	32	TRUE	NA
2018	Sigao	133	TRUE	NA
2018	Sigonem (Satari)	25	TRUE	NA
2018	Siolim	813	TRUE	2
2018	Siranguli	7	TRUE	NA
2018	Sircaim	277	TRUE	NA
2018	Siridao	139	TRUE	NA
2018	Sirigao	84	TRUE	NA
2018	Sirlim	20	TRUE	NA
2018	Siroda	1154	TRUE	NA
2018	Siroli	36	TRUE	NA
2018	Sirsodem	19	TRUE	NA
2018	Sirvoi	401	TRUE	NA
2018	Socorro	1074	TRUE	NA
2018	Sonal	46	TRUE	NA
2018	Sonus-Vonvoliem	16	TRUE	NA
2018	Sulcorna	78	TRUE	NA
2018	Surla (Bicholim)	290	TRUE	NA
2018	Surla (Dharbandora)	35	TRUE	NA
2018	Surla (Satari)	21	TRUE	NA
2018	Talaulim (Salcete)	320	TRUE	NA
2018	Talaulim (Tiswadi)	89	TRUE	NA
2018	Taleigao	724	TRUE	NA
2018	Tambocem	28	TRUE	NA
2018	Telaulim	93	TRUE	NA
2018	Tiloi	91	TRUE	NA
2018	Tiracol	18	TRUE	NA
2018	Tivim	989	TRUE	NA
2018	Tivrem	113	TRUE	NA
2018	Torxem	204	TRUE	NA
2018	Tuem	112	TRUE	NA
2018	Ucassaim	89	TRUE	NA
2018	Uguem (Pernem)	66	TRUE	NA
2018	Uguem (Sanguem)	325	TRUE	NA
2018	Undorna	13	TRUE	NA
2018	Usgao	1336	TRUE	NA
2018	Ustem	72	TRUE	NA
2018	Utorda	102	TRUE	NA
2018	Vadi	24	TRUE	NA
2018	Vagurbem	51	TRUE	NA
2018	Vaguriem	23	TRUE	NA
2018	Vainguinim (Bicholim)	61	TRUE	NA
2018	Valpoi (M Cl)	461	TRUE	NA
2018	Vanelim	4	TRUE	NA
2018	Vantem	67	TRUE	NA
2018	Varca (CT)	833	TRUE	NA
2018	Varconda	85	TRUE	NA
2018	Velguem (Bicholim)	126	TRUE	NA
2018	Velguem (Satari)	64	TRUE	NA
2018	Velim	430	TRUE	NA
2018	Velinga	138	TRUE	NA
2018	Velsao	215	TRUE	NA
2018	Verla	510	TRUE	NA
2018	Verlem	23	TRUE	NA
2018	Verna	240	TRUE	NA
2018	Vichundrem	69	TRUE	NA
2018	Viliena	98	TRUE	NA
2018	Virdi	40	TRUE	NA
2018	Virona	95	TRUE	2
2018	Volvoi	72	TRUE	NA
2018	Xeldem (CT)	739	TRUE	NA
2018	Xelopo-Buzruco	37	TRUE	NA
2018	Xelopo-Curdo	19	TRUE	NA
2018	Xelpem	11	TRUE	NA
2018	Xelvona	86	TRUE	NA
2018	Xic-Xelvona	28	TRUE	NA
2018	Zanodem	22	TRUE	NA
2018	Zormen	21	TRUE	NA
2019	Adcolna	80	TRUE	NA
2019	Adnem	106	TRUE	NA
2019	Adsulim	96	TRUE	NA
2019	Adwalpale	117	TRUE	NA
2019	Agarvado	79	TRUE	NA
2019	Aglote	150	TRUE	NA
2019	Agonda	415	TRUE	NA
2019	Aldona	343	TRUE	NA
2019	Alorna	324	TRUE	NA
2019	Ambarim	9	TRUE	NA
2019	Ambaulim	180	TRUE	NA
2019	Ambelim	260	TRUE	NA
2019	Amberem	42	TRUE	NA
2019	Amona	154	TRUE	NA
2019	Amone	240	TRUE	NA
2019	Anjuna	821	TRUE	NA
2019	Aquem	684	TRUE	NA
2019	Arambol	701	TRUE	2
2019	Arossim	279	TRUE	NA
2019	Arpora	129	TRUE	NA
2019	Assagao	424	TRUE	NA
2019	Assolda	205	TRUE	NA
2019	Assolna	285	TRUE	NA
2019	Assonora	112	TRUE	NA
2019	Aturli	82	TRUE	NA
2019	Avedem	185	TRUE	NA
2019	Azossim	61	TRUE	NA
2019	Bainguinim	203	TRUE	NA
2019	Bali	97	TRUE	NA
2019	Bambolim	257	TRUE	NA
2019	Bandoli	122	TRUE	NA
2019	Bandora	387	TRUE	NA
2019	Barcem	77	TRUE	NA
2019	Bastora	119	TRUE	NA
2019	Bati	143	TRUE	NA
2019	Batim	105	TRUE	NA
2019	Benaulim (CT)	2064	TRUE	NA
2019	Bendordem	35	TRUE	NA
2019	Betalbetim	1262	TRUE	NA
2019	Betora	504	TRUE	NA
2019	Betqui	119	TRUE	NA
2019	Bicholim (M Cl)	1152	TRUE	NA
2019	Boma (Ponda)	247	TRUE	NA
2019	Borim	536	TRUE	NA
2019	Calangute	692	TRUE	NA
2019	Calapor	783	TRUE	NA
2019	Calata	529	TRUE	NA
2019	Calem	128	TRUE	NA
2019	Calvim	30	TRUE	NA
2019	Camarconda	75	TRUE	NA
2019	Camurlim (Bardez)	127	TRUE	NA
2019	Camurlim (Salcete)	342	TRUE	NA
2019	Cana	235	TRUE	NA
2019	Canacona (M CI)	473	TRUE	NA
2019	Canacona (Panch)	478	TRUE	NA
2019	Canca	85	TRUE	NA
2019	Candepar	285	TRUE	NA
2019	Candola	473	TRUE	NA
2019	Candolim	401	TRUE	NA
2019	Cansarvornem	190	TRUE	NA
2019	Cansaulim	299	TRUE	NA
2019	Capao	11	TRUE	NA
2019	Caraim	56	TRUE	NA
2019	Carambolim	426	TRUE	NA
2019	Carapur	493	TRUE	NA
2019	Carmona	440	TRUE	NA
2019	Casnem	51	TRUE	NA
2019	Cassabe de Sanquelim Arvalem	1030	TRUE	NA
2019	Cavelossim	211	TRUE	NA
2019	Cavorem	51	TRUE	NA
2019	Cavorim	414	TRUE	NA
2019	Cazur	143	TRUE	NA
2019	Chaifi	2	TRUE	NA
2019	Chandel	90	TRUE	NA
2019	Chandor	92	TRUE	NA
2019	Chicalim (CT)	231	TRUE	NA
2019	Chicolna	100	TRUE	NA
2019	Chimbel	274	TRUE	NA
2019	Chinchinim (CT)	564	TRUE	NA
2019	Chopdem	81	TRUE	NA
2019	Chorao	331	TRUE	NA
2019	Codar	93	TRUE	NA
2019	Codli	292	TRUE	NA
2019	Cola	351	TRUE	NA
2019	Colem	266	TRUE	NA
2019	Colomba	114	TRUE	NA
2019	Colva	1877	TRUE	NA
2019	Colvale	231	TRUE	NA
2019	Comproi	26	TRUE	NA
2019	Conxem	25	TRUE	NA
2019	Coranginim	10	TRUE	NA
2019	Cordem	36	TRUE	NA
2019	Corgao	582	TRUE	NA
2019	Corjuem	144	TRUE	NA
2019	Corla	2	TRUE	NA
2019	Corlim	616	TRUE	NA
2019	Cormonem	103	TRUE	NA
2019	Cortalim	511	TRUE	NA
2019	Costi	51	TRUE	NA
2019	Cotarlim	245	TRUE	NA
2019	Cotigao	85	TRUE	NA
2019	Cotombi (Bicholim)	47	TRUE	NA
2019	Cotombi (Quepem)	105	TRUE	NA
2019	Cudnem	201	TRUE	NA
2019	Cuelim	154	TRUE	NA
2019	Cujira	89	TRUE	NA
2019	Cumbari	1	TRUE	NA
2019	Cumbarjua	262	TRUE	NA
2019	Cuncoliem	128	TRUE	NA
2019	Cuncolim (M CI)	2037	TRUE	NA
2019	Cundaim	312	TRUE	NA
2019	Cuprem	67	TRUE	NA
2019	Curca	193	TRUE	NA
2019	Curchirem	185	TRUE	NA
2019	Curchorem-Cacora (M CI)	47	TRUE	NA
2019	Curdi	10	TRUE	NA
2019	Curti	321	TRUE	NA
2019	Curtorim (CT)	1479	TRUE	NA
2019	Cusmane	24	TRUE	NA
2019	Dabolim	725	TRUE	NA
2019	Daeo	159	TRUE	NA
2019	Darbandora	195	TRUE	NA
2019	Dargalim	546	TRUE	NA
2019	Davorlim	915	TRUE	NA
2019	Deussua	176	TRUE	NA
2019	Dicarpale	265	TRUE	NA
2019	Dongor	2	TRUE	NA
2019	Dongurli (Sanguem)	4	TRUE	NA
2019	Dramapur	269	TRUE	NA
2019	Dubal	51	TRUE	NA
2019	Dumacem	35	TRUE	NA
2019	Duncolim	342	TRUE	NA
2019	Durbhat	161	TRUE	NA
2019	Durgawadi	141	TRUE	NA
2019	Ella	305	TRUE	NA
2019	Fatorpa	106	TRUE	NA
2019	Gancim	64	TRUE	NA
2019	Gandaulim (Salcete)	185	TRUE	NA
2019	Gandaulim (Tiswadi)	79	TRUE	NA
2019	Gangem	31	TRUE	NA
2019	Gaodongrem	363	TRUE	NA
2019	Goa Velha (CT)	788	TRUE	NA
2019	Goalim Moula	24	TRUE	NA
2019	Gocoldem	20	TRUE	NA
2019	Goltim	152	TRUE	NA
2019	Gonsua	214	TRUE	NA
2019	Guirdolim	433	TRUE	NA
2019	Guirim	227	TRUE	NA
2019	Ibrampur	116	TRUE	NA
2019	Issorcim	54	TRUE	NA
2019	Jua	123	TRUE	NA
2019	Latambarcem	647	TRUE	NA
2019	Loliem	493	TRUE	NA
2019	Loutulim	766	TRUE	NA
2019	Macasana	347	TRUE	NA
2019	Maem	713	TRUE	NA
2019	Maina	33	TRUE	NA
2019	Majorda	798	TRUE	NA
2019	Malar	106	TRUE	NA
2019	Malcopona	50	TRUE	NA
2019	Mandrem	780	TRUE	NA
2019	Mandur	133	TRUE	NA
2019	Mangal	33	TRUE	NA
2019	Mapusa	742	TRUE	NA
2019	Marcaim	438	TRUE	NA
2019	Margao (M CI)	5000	TRUE	NA
2019	Marna	216	TRUE	NA
2019	Marra	108	TRUE	NA
2019	Maulinguem	4	TRUE	NA
2019	Maulinguem North	154	TRUE	NA
2019	Melauli	2	TRUE	NA
2019	Mencurem	51	TRUE	NA
2019	Mercurim	477	TRUE	NA
2019	Moira	156	TRUE	NA
2019	Moisal	22	TRUE	NA
2019	Moitem	3	TRUE	NA
2019	Molcarnem	208	TRUE	NA
2019	Molem	142	TRUE	NA
2019	Mopa	94	TRUE	NA
2019	Morambi-O-Grande (Merces)	638	TRUE	NA
2019	Morambi-O-Pequeno (Merces)	216	TRUE	NA
2019	Morjim	426	TRUE	2
2019	Mormugao (CI)	1591	TRUE	NA
2019	Morpila	134	TRUE	NA
2019	Muguli	33	TRUE	NA
2019	Mulem	283	TRUE	NA
2019	Mulgao	344	TRUE	NA
2019	Murda	216	TRUE	NA
2019	Nachinola	90	TRUE	NA
2019	Nadora	43	TRUE	NA
2019	Nagoa (Bardez)	127	TRUE	NA
2019	Nagoa (Salcete)	837	TRUE	NA
2019	Nagvem	47	TRUE	NA
2019	Naiquinim	40	TRUE	NA
2019	Naquerim	42	TRUE	NA
2019	Narcalem	419	TRUE	NA
2019	Naroa (Bicholim)	122	TRUE	NA
2019	Naroa (Tiswadi)	52	TRUE	NA
2019	Navelim (CT) (salcete)	1289	TRUE	NA
2019	Navelim (Tiswadi)	115	TRUE	NA
2019	Nerul	158	TRUE	NA
2019	Netorli	184	TRUE	NA
2019	Neura-O-Grande	59	TRUE	NA
2019	Neura-O-Pequeno	57	TRUE	NA
2019	Nirancal	133	TRUE	NA
2019	Nundem	17	TRUE	NA
2019	Nuvem (CT)	1625	TRUE	NA
2019	Odar	34	TRUE	NA
2019	Olaulim	47	TRUE	NA
2019	Ona	146	TRUE	NA
2019	Onda	5	TRUE	NA
2019	Orgao	323	TRUE	NA
2019	Orlim	313	TRUE	NA
2019	Oxel (Bardez)	104	TRUE	NA
2019	Ozorim	61	TRUE	NA
2019	Padi	47	TRUE	NA
2019	Pale (Bicholim)	50	TRUE	NA
2019	Pale (Mormugao)	191	TRUE	NA
2019	Paliem (Bardez)	65	TRUE	NA
2019	Paliem (Pernem)	154	TRUE	NA
2019	Panelim	73	TRUE	NA
2019	Panji M. Corp	1000	TRUE	NA
2019	Parcem	300	TRUE	NA
2019	Paroda	202	TRUE	NA
2019	Parra	175	TRUE	NA
2019	Patiem	6	TRUE	NA
2019	Penha-de-Franca	150	TRUE	NA
2019	Pernem	457	TRUE	NA
2019	Pilerne	193	TRUE	NA
2019	Piliem	121	TRUE	NA
2019	Piligao	261	TRUE	NA
2019	Pirla	54	TRUE	NA
2019	Pirna	27	TRUE	NA
2019	Podocem	1	TRUE	NA
2019	Poinguinim	628	TRUE	NA
2019	Pomburpa	63	TRUE	NA
2019	Ponchavadi	341	TRUE	NA
2019	Ponda (M CI)	1144	TRUE	NA
2019	Ponolem	1	TRUE	NA
2019	Poriem	3	TRUE	NA
2019	Poroscodem	80	TRUE	NA
2019	Porteem	174	TRUE	NA
2019	Potrem	19	TRUE	NA
2019	Priol	480	TRUE	NA
2019	Punola	24	TRUE	NA
2019	Quedem	16	TRUE	NA
2019	Quela	283	TRUE	NA
2019	Quelossim	451	TRUE	NA
2019	Quepem (M CI)	471	TRUE	NA
2019	Querim (Pernem)	166	TRUE	NA
2019	Querim (Ponda)	170	TRUE	NA
2019	Quisconda	28	TRUE	NA
2019	Quitol	114	TRUE	NA
2019	Rachol	135	TRUE	NA
2019	Raia	1088	TRUE	NA
2019	Reis Magos	136	TRUE	NA
2019	Renovadi	17	TRUE	NA
2019	Revora	83	TRUE	NA
2019	Rivona	237	TRUE	NA
2019	Rumbrem	51	TRUE	NA
2019	Salem	258	TRUE	NA
2019	Saligao	445	TRUE	NA
2019	Salvador do Mundo	197	TRUE	NA
2019	Sancoale	1260	TRUE	NA
2019	Sancordem	100	TRUE	NA
2019	Sangod	141	TRUE	NA
2019	Sangolda	143	TRUE	NA
2019	Sanguem (M CI)	531	TRUE	NA
2019	Santona	216	TRUE	NA
2019	Sanvordem (CT) (Sanguem)	190	TRUE	NA
2019	Sao Jacinto Island	27	TRUE	NA
2019	Sao Jose de Areal (CT)	1355	TRUE	NA
2019	Sarzora	136	TRUE	NA
2019	Savoi-Verem	169	TRUE	NA
2019	Seraulim	1031	TRUE	NA
2019	Sernabatim	538	TRUE	NA
2019	Sigao	111	TRUE	NA
2019	Siolim	464	TRUE	NA
2019	Sircaim	81	TRUE	NA
2019	Siridao	237	TRUE	NA
2019	Sirigao	107	TRUE	NA
2019	Sirlim	31	TRUE	NA
2019	Siroda	917	TRUE	NA
2019	Sirvoi	337	TRUE	NA
2019	Socorro	395	TRUE	NA
2019	Sulcorna	52	TRUE	NA
2019	Surla (Bicholim)	375	TRUE	NA
2019	Surla (Dharbandora)	102	TRUE	NA
2019	Talaulim (Salcete)	451	TRUE	NA
2019	Talaulim (Tiswadi)	92	TRUE	NA
2019	Taleigao	775	TRUE	NA
2019	Tambocem	32	TRUE	NA
2019	Telaulim	122	TRUE	NA
2019	Tiloi	81	TRUE	NA
2019	Tiracol	28	TRUE	NA
2019	Tivim	321	TRUE	NA
2019	Tivrem	92	TRUE	NA
2019	Torxem	181	TRUE	NA
2019	Tudou	2	TRUE	NA
2019	Tuem	159	TRUE	NA
2019	Ucassaim	29	TRUE	NA
2019	Uguem (Pernem)	75	TRUE	NA
2019	Uguem (Sanguem)	329	TRUE	NA
2019	Undorna	1	TRUE	NA
2019	Usgao	1259	TRUE	NA
2019	Utorda	454	TRUE	NA
2019	Vadi	36	TRUE	NA
2019	Vagurbem	33	TRUE	NA
2019	Vainguinim (Bicholim)	33	TRUE	NA
2019	Vanelim	623	TRUE	NA
2019	Varca (CT)	993	TRUE	NA
2019	Varconda	126	TRUE	NA
2019	Velguem (Bicholim)	87	TRUE	NA
2019	Velim	429	TRUE	NA
2019	Velinga	147	TRUE	NA
2019	Velsao	134	TRUE	NA
2019	Verla	356	TRUE	NA
2019	Verlem	12	TRUE	NA
2019	Verna	1029	TRUE	NA
2019	Vichundrem	94	TRUE	NA
2019	Viliena	79	TRUE	NA
2019	Virdi	61	TRUE	NA
2019	Virona	133	TRUE	2
2019	Volvoi	45	TRUE	NA
2019	Xeldem (CT)	675	TRUE	NA
2019	Xelpem	4	TRUE	NA
2019	Xelvona	55	TRUE	NA
2019	Xic-Xelvona	23	TRUE	NA
2019	Zanodem	46	TRUE	NA

## Sheet: fig_3
taluka	month	camp_period	est_cov	rolling_mean_12m	cases	camp_vacc_tot
Bardez	2014-01-01	pre_camp	0	0	0	0
Bardez	2014-02-01	pre_camp	0	0	0	NA
Bardez	2014-03-01	pre_camp	0	0	0	NA
Bardez	2014-04-01	round_0.2_neutering	4.90183	0	1	1290
Bardez	2014-05-01	round_0.2_neutering	4.60772	0	3	NA
Bardez	2014-06-01	round_0.2_neutering	4.33126	0	1	NA
Bardez	2014-07-01	round_0.2_neutering	4.07138	0	5	NA
Bardez	2014-08-01	round_0.2_neutering	3.8271	0	5	NA
Bardez	2014-09-01	round_0.2_neutering	3.59747	0	1	NA
Bardez	2014-10-01	round_0.2_neutering	3.38163	0	0	NA
Bardez	2014-11-01	round_0.2_neutering	3.17873	0	0	NA
Bardez	2014-12-01	round_0.2_neutering	2.98801	2.90709	0	NA
Bardez	2015-01-01	round_0.2_neutering	2.80872	3.14116	0	NA
Bardez	2015-02-01	round_0.2_neutering	2.6402	3.36117	0	NA
Bardez	2015-03-01	round_0.2_neutering	2.48179	3.56799	0	NA
Bardez	2015-04-01	round_0.2_neutering	2.33288	3.35391	0	NA
Bardez	2015-05-01	round_0.3_interim	30.5852	5.51869	0	8049
Bardez	2015-06-01	round_0.3_interim	28.75	7.55359	0	NA
Bardez	2015-07-01	round_0.3_interim	27.025	9.4664	0	NA
Bardez	2015-08-01	round_0.3_interim	25.4035	11.2644	0	NA
Bardez	2015-09-01	round_0.3_interim	23.8793	12.9546	0	NA
Bardez	2015-10-01	round_1	22.9208	14.5829	3	6032
Bardez	2015-11-01	round_1	21.5456	16.1134	1	NA
Bardez	2015-12-01	round_1	20.2528	17.5522	3	NA
Bardez	2016-01-01	round_1	19.0377	18.9046	1	NA
Bardez	2016-02-01	round_1	17.8954	20.1758	0	NA
Bardez	2016-03-01	round_1	16.8217	21.3708	2	NA
Bardez	2016-04-01	round_1	15.8124	22.4941	1	NA
Bardez	2016-05-01	round_1	14.8636	21.184	0	NA
Bardez	2016-06-01	round_1	13.9718	19.9525	0	NA
Bardez	2016-07-01	round_1	13.1335	18.7948	0	NA
Bardez	2016-08-01	round_1	12.3455	17.7067	3	NA
Bardez	2016-09-01	round_1	11.6048	16.6838	2	NA
Bardez	2016-10-01	round_2	64.7384	20.1686	9	17037
Bardez	2016-11-01	round_2	60.8541	23.4443	4	NA
Bardez	2016-12-01	round_2	57.2028	26.5235	4	NA
Bardez	2017-01-01	round_2	53.7707	29.4179	4	NA
Bardez	2017-02-01	round_2	50.5444	32.1386	4	NA
Bardez	2017-03-01	round_2	47.5118	34.6962	5	NA
Bardez	2017-04-01	round_2	44.6611	37.1002	2	NA
Bardez	2017-05-01	round_2	41.9814	39.36	3	NA
Bardez	2017-06-01	round_2	39.4625	41.4842	4	NA
Bardez	2017-07-01	round_2	37.0948	43.481	3	NA
Bardez	2017-08-01	round_2	34.8691	45.358	3	NA
Bardez	2017-09-01	round_2	32.7769	47.1223	5	NA
Bardez	2017-10-01	round_2	30.8103	44.295	1	NA
Bardez	2017-11-01	round_3	75.3096	45.4996	5	19819
Bardez	2017-12-01	round_3	70.7911	46.632	0	NA
Bardez	2018-01-01	round_3	66.5436	47.6964	6	NA
Bardez	2018-02-01	round_3	62.551	48.6969	3	NA
Bardez	2018-03-01	round_3	58.7979	49.6374	1	NA
Bardez	2018-04-01	round_3	55.27	50.5215	2	NA
Bardez	2018-05-01	round_3	51.9538	51.3526	2	NA
Bardez	2018-06-01	round_3	48.8366	52.1337	0	NA
Bardez	2018-07-01	round_3	45.9064	52.868	0	NA
Bardez	2018-08-01	round_3	43.152	53.5583	0	NA
Bardez	2018-09-01	round_3	40.5629	54.2071	1	NA
Bardez	2018-10-01	round_4	79.5199	58.2662	0	20927
Bardez	2018-11-01	round_4	74.7487	58.2195	2	NA
Bardez	2018-12-01	round_4	70.2638	58.1756	0	NA
Bardez	2019-01-01	round_4	66.0479	58.1343	0	NA
Bardez	2019-02-01	round_4	62.0851	58.0954	0	NA
Bardez	2019-03-01	round_4	58.36	58.0589	0	NA
Bardez	2019-04-01	round_4	54.8584	58.0246	0	NA
Bardez	2019-05-01	round_4	51.5669	57.9924	0	NA
Bardez	2019-06-01	round_4	48.4729	57.9621	0	NA
Bardez	2019-07-01	round_4	45.5645	57.9336	0	NA
Bardez	2019-08-01	round_4	42.8306	57.9068	0	NA
Bardez	2019-09-01	round_4	40.2608	57.8816	0	NA
Bardez	2019-10-01	round_4	37.8451	54.4087	0	NA
Bardez	2019-11-01	round_5	34.8638	51.085	0	9175
Bardez	2019-12-01	round_5	32.772	47.9607	0	NA
Bicholim	2014-01-01	pre_camp	0	0	0	0
Bicholim	2014-02-01	pre_camp	0	0	0	NA
Bicholim	2014-03-01	pre_camp	0	0	0	NA
Bicholim	2014-04-01	pre_camp	0	0	0	NA
Bicholim	2014-05-01	round_0.2_neutering	17.8208	0	6	1479
Bicholim	2014-06-01	round_0.2_neutering	16.7515	0	0	NA
Bicholim	2014-07-01	round_0.2_neutering	15.7464	0	0	NA
Bicholim	2014-08-01	round_0.2_neutering	14.8017	0	0	NA
Bicholim	2014-09-01	round_0.2_neutering	13.9136	0	0	NA
Bicholim	2014-10-01	round_0.2_neutering	13.0787	0	0	NA
Bicholim	2014-11-01	round_0.2_neutering	12.294	0	0	NA
Bicholim	2014-12-01	round_0.2_neutering	11.5564	9.66359	0	NA
Bicholim	2015-01-01	round_0.2_neutering	10.863	10.5688	0	NA
Bicholim	2015-02-01	round_0.2_neutering	10.2112	11.4198	0	NA
Bicholim	2015-03-01	round_0.3_interim	32.9907	14.169	0	2738
Bicholim	2015-04-01	round_0.3_interim	31.0113	16.7533	0	NA
Bicholim	2015-05-01	round_0.3_interim	29.1506	17.6974	0	NA
Bicholim	2015-06-01	round_0.3_interim	27.4016	18.5849	0	NA
Bicholim	2015-07-01	round_0.3_interim	25.7575	19.4192	0	NA
Bicholim	2015-08-01	round_0.3_interim	24.212	20.2034	0	NA
Bicholim	2015-09-01	round_0.3_interim	22.7593	20.9405	0	NA
Bicholim	2015-10-01	round_1	18.0015	21.3508	1	1494
Bicholim	2015-11-01	round_1	16.9214	21.7364	4	NA
Bicholim	2015-12-01	round_1	15.9061	22.0989	1	NA
Bicholim	2016-01-01	round_1	14.9518	22.4396	2	NA
Bicholim	2016-02-01	round_1	14.0547	22.7599	0	NA
Bicholim	2016-03-01	round_1	13.2114	21.1116	0	NA
Bicholim	2016-04-01	round_1	12.4187	19.5622	0	NA
Bicholim	2016-05-01	round_1	11.6736	18.1058	0	NA
Bicholim	2016-06-01	round_1	10.9732	16.7368	0	NA
Bicholim	2016-07-01	round_1	10.3148	15.4499	0	NA
Bicholim	2016-08-01	round_1	9.69589	14.2402	0	NA
Bicholim	2016-09-01	round_1	9.11414	13.1031	0	NA
Bicholim	2016-10-01	round_1	8.56729	12.3169	0	NA
Bicholim	2016-11-01	round_1	8.05325	11.5779	0	NA
Bicholim	2016-12-01	round_1	7.57006	10.8832	0	NA
Bicholim	2017-01-01	round_1	7.11585	10.2302	0	NA
Bicholim	2017-02-01	round_1	6.6889	9.61642	0	NA
Bicholim	2017-03-01	round_1	6.28757	9.03943	0	NA
Bicholim	2017-04-01	round_1	5.91031	8.49707	0	NA
Bicholim	2017-05-01	round_1	5.5557	7.98724	0	NA
Bicholim	2017-06-01	round_1	5.22235	7.50801	0	NA
Bicholim	2017-07-01	round_1	4.90901	7.05753	0	NA
Bicholim	2017-08-01	round_1	4.61447	6.63408	0	NA
Bicholim	2017-09-01	round_1	4.3376	6.23603	0	NA
Bicholim	2017-10-01	round_1	4.07735	5.86187	0	NA
Bicholim	2017-11-01	round_1	3.83271	5.51016	0	NA
Bicholim	2017-12-01	round_3	67.813	10.5304	1	5628
Bicholim	2018-01-01	round_3	63.7442	15.2494	0	NA
Bicholim	2018-02-01	round_3	59.9195	19.6853	0	NA
Bicholim	2018-03-01	round_3	56.3244	23.855	0	NA
Bicholim	2018-04-01	round_3	52.9449	27.7746	0	NA
Bicholim	2018-05-01	round_3	49.7682	31.459	0	NA
Bicholim	2018-06-01	round_3	46.7821	34.9223	0	NA
Bicholim	2018-07-01	round_3	43.9752	38.1778	0	NA
Bicholim	2018-08-01	round_4	75.9703	44.1241	0	6305
Bicholim	2018-09-01	round_4	71.4121	49.7137	0	NA
Bicholim	2018-10-01	round_4	67.1273	54.9678	0	NA
Bicholim	2018-11-01	round_4	63.0997	59.9067	0	NA
Bicholim	2018-12-01	round_4	59.3137	59.1985	0	NA
Bicholim	2019-01-01	round_4	55.7549	58.5327	0	NA
Bicholim	2019-02-01	round_4	52.4096	57.9069	0	NA
Bicholim	2019-03-01	round_4	49.265	57.3186	0	NA
Bicholim	2019-04-01	round_4	46.3091	56.7656	0	NA
Bicholim	2019-05-01	round_4	43.5306	56.2458	0	NA
Bicholim	2019-06-01	round_4	40.9187	55.7572	0	NA
Bicholim	2019-07-01	round_4	38.4636	55.2979	0	NA
Bicholim	2019-08-01	round_4	36.1558	51.98	0	NA
Bicholim	2019-09-01	round_4	33.9864	48.8612	0	NA
Bicholim	2019-10-01	round_4	31.9473	45.9295	0	NA
Bicholim	2019-11-01	round_5	89.2847	48.1116	0	7410
Bicholim	2019-12-01	round_5	83.9276	50.1628	0	NA
Canacona	2014-01-01	pre_camp	0	0	0	0
Canacona	2014-02-01	pre_camp	0	0	0	NA
Canacona	2014-03-01	pre_camp	0	0	0	NA
Canacona	2014-04-01	pre_camp	0	0	0	NA
Canacona	2014-05-01	pre_camp	0	0	0	NA
Canacona	2014-06-01	pre_camp	0	0	0	NA
Canacona	2014-07-01	pre_camp	0	0	0	NA
Canacona	2014-08-01	round_0.2_neutering	12.2852	0	0	641
Canacona	2014-09-01	round_0.2_neutering	11.5481	0	0	NA
Canacona	2014-10-01	round_0.2_neutering	10.8552	0	0	NA
Canacona	2014-11-01	round_0.2_neutering	10.2039	0	0	NA
Canacona	2014-12-01	round_0.2_neutering	9.59167	4.54034	0	NA
Canacona	2015-01-01	round_0.2_neutering	9.01617	5.29169	0	NA
Canacona	2015-02-01	round_0.2_neutering	8.4752	5.99796	0	NA
Canacona	2015-03-01	round_0.2_neutering	7.96669	6.66185	0	NA
Canacona	2015-04-01	round_0.2_neutering	7.48869	7.28591	0	NA
Canacona	2015-05-01	round_0.2_neutering	7.03937	7.87252	0	NA
Canacona	2015-06-01	round_0.2_neutering	6.617	8.42394	0	NA
Canacona	2015-07-01	round_0.2_neutering	6.21998	8.94227	0	NA
Canacona	2015-08-01	round_0.2_neutering	5.84678	8.40573	0	NA
Canacona	2015-09-01	round_1	26.8512	9.68099	0	1401
Canacona	2015-10-01	round_1	25.2401	10.8797	0	NA
Canacona	2015-11-01	round_1	23.7257	12.0065	0	NA
Canacona	2015-12-01	round_1	22.3021	13.0657	0	NA
Canacona	2016-01-01	round_1	20.964	14.0614	0	NA
Canacona	2016-02-01	round_1	19.7062	14.9973	0	NA
Canacona	2016-03-01	round_1	18.5238	15.8771	0	NA
Canacona	2016-04-01	round_2	71.1048	21.1784	0	3710
Canacona	2016-05-01	round_2	66.8385	26.1617	0	NA
Canacona	2016-06-01	round_2	62.8282	30.8459	0	NA
Canacona	2016-07-01	round_2	59.0585	35.2491	0	NA
Canacona	2016-08-01	round_2	55.515	39.3882	0	NA
Canacona	2016-09-01	round_2	52.1841	41.4992	0	NA
Canacona	2016-10-01	round_2	49.053	43.4837	0	NA
Canacona	2016-11-01	round_2	46.1099	45.349	0	NA
Canacona	2016-12-01	round_2	43.3433	47.1024	0	NA
Canacona	2017-01-01	round_2	40.7427	48.7506	0	NA
Canacona	2017-02-01	round_2	38.2981	50.3	0	NA
Canacona	2017-03-01	round_2	36.0002	51.7563	0	NA
Canacona	2017-04-01	round_2	33.8402	48.651	0	NA
Canacona	2017-05-01	round_2	31.8098	45.7319	0	NA
Canacona	2017-06-01	round_2	29.9012	42.988	0	NA
Canacona	2017-07-01	round_2	28.1071	40.4087	0	NA
Canacona	2017-08-01	round_2	26.4207	37.9842	0	NA
Canacona	2017-09-01	round_3	62.6719	38.8582	1	3270
Canacona	2017-10-01	round_3	58.9116	39.6797	0	NA
Canacona	2017-11-01	round_3	55.3769	40.452	0	NA
Canacona	2017-12-01	round_3	52.0542	41.1779	1	NA
Canacona	2018-01-01	round_3	48.931	41.8602	1	NA
Canacona	2018-02-01	round_3	45.9951	42.5017	0	NA
Canacona	2018-03-01	round_3	43.2354	43.1046	0	NA
Canacona	2018-04-01	round_3	40.6413	43.6714	0	NA
Canacona	2018-05-01	round_3	38.2028	44.2041	0	NA
Canacona	2018-06-01	round_4	81.0518	48.4666	1	4229
Canacona	2018-07-01	round_4	76.1887	52.4734	0	NA
Canacona	2018-08-01	round_4	71.6173	56.2398	0	NA
Canacona	2018-09-01	round_4	67.3203	56.6272	1	NA
Canacona	2018-10-01	round_4	63.2811	56.9913	0	NA
Canacona	2018-11-01	round_4	59.4842	57.3336	0	NA
Canacona	2018-12-01	round_4	55.9152	57.6554	0	NA
Canacona	2019-01-01	round_4	52.5603	57.9578	0	NA
Canacona	2019-02-01	round_4	49.4066	58.2421	0	NA
Canacona	2019-03-01	round_4	46.4422	58.5093	0	NA
Canacona	2019-04-01	round_4	43.6557	58.7605	0	NA
Canacona	2019-05-01	round_4	41.0364	58.9967	0	NA
Canacona	2019-06-01	round_4	38.5742	55.4569	0	NA
Canacona	2019-07-01	round_4	36.2597	52.1294	0	NA
Canacona	2019-08-01	round_4	34.0842	49.0017	0	NA
Canacona	2019-09-01	round_5	62.9785	48.6399	0	3286
Canacona	2019-10-01	round_5	59.1998	48.2998	0	NA
Canacona	2019-11-01	round_5	55.6478	47.9801	0	NA
Canacona	2019-12-01	round_5	52.3089	47.6795	0	NA
Dharbandora	2014-01-01	pre_camp	0	0	0	0
Dharbandora	2014-02-01	pre_camp	0	0	0	NA
Dharbandora	2014-03-01	pre_camp	0	0	0	NA
Dharbandora	2014-04-01	pre_camp	0	0	0	NA
Dharbandora	2014-05-01	pre_camp	0	0	0	NA
Dharbandora	2014-06-01	pre_camp	0	0	0	NA
Dharbandora	2014-07-01	pre_camp	0	0	0	NA
Dharbandora	2014-08-01	round_0.2_neutering	8.79282	0	0	228
Dharbandora	2014-09-01	round_0.2_neutering	8.26525	0	0	NA
Dharbandora	2014-10-01	round_0.2_neutering	7.76934	0	0	NA
Dharbandora	2014-11-01	round_0.2_neutering	7.30318	0	0	NA
Dharbandora	2014-12-01	round_0.2_neutering	6.86499	3.24963	0	NA
Dharbandora	2015-01-01	round_0.2_neutering	6.45309	3.78739	0	NA
Dharbandora	2015-02-01	round_0.2_neutering	6.0659	4.29288	0	NA
Dharbandora	2015-03-01	round_0.2_neutering	5.70195	4.76804	0	NA
Dharbandora	2015-04-01	round_0.2_neutering	5.35983	5.21469	0	NA
Dharbandora	2015-05-01	round_0.2_neutering	5.03824	5.63455	0	NA
Dharbandora	2015-06-01	round_0.2_neutering	4.73595	6.02921	0	NA
Dharbandora	2015-07-01	round_0.2_neutering	4.45179	6.40019	0	NA
Dharbandora	2015-08-01	round_0.2_neutering	4.18468	6.01618	0	NA
Dharbandora	2015-09-01	round_1	27.7668	7.64131	0	720
Dharbandora	2015-10-01	round_1	26.1008	9.16893	0	NA
Dharbandora	2015-11-01	round_1	24.5347	10.6049	0	NA
Dharbandora	2015-12-01	round_1	23.0627	11.9547	0	NA
Dharbandora	2016-01-01	round_1	21.6789	13.2235	0	NA
Dharbandora	2016-02-01	round_2	75.626	19.0202	0	1961
Dharbandora	2016-03-01	round_2	71.0884	24.4691	0	NA
Dharbandora	2016-04-01	round_2	66.8231	29.591	0	NA
Dharbandora	2016-05-01	round_2	62.8137	34.4056	0	NA
Dharbandora	2016-06-01	round_2	59.0449	38.9314	0	NA
Dharbandora	2016-07-01	round_2	55.5022	43.1856	0	NA
Dharbandora	2016-08-01	round_2	52.1721	47.1845	0	NA
Dharbandora	2016-09-01	round_2	49.0417	48.9574	0	NA
Dharbandora	2016-10-01	round_2	46.0992	50.624	0	NA
Dharbandora	2016-11-01	round_2	43.3333	52.1905	0	NA
Dharbandora	2016-12-01	round_2	40.7333	53.6631	0	NA
Dharbandora	2017-01-01	round_2	38.2893	55.0473	0	NA
Dharbandora	2017-02-01	round_2	35.9919	51.7444	0	NA
Dharbandora	2017-03-01	round_2	33.8324	48.6398	0	NA
Dharbandora	2017-04-01	round_2	31.8025	45.7214	0	NA
Dharbandora	2017-05-01	round_2	29.8943	42.9781	0	NA
Dharbandora	2017-06-01	round_2	28.1007	40.3994	0	NA
Dharbandora	2017-07-01	round_3	74.1219	41.9511	0	1922
Dharbandora	2017-08-01	round_3	69.6746	43.4096	0	NA
Dharbandora	2017-09-01	round_3	65.4941	44.7806	0	NA
Dharbandora	2017-10-01	round_3	61.5645	46.0694	0	NA
Dharbandora	2017-11-01	round_3	57.8706	47.2809	0	NA
Dharbandora	2017-12-01	round_3	54.3984	48.4196	0	NA
Dharbandora	2018-01-01	round_3	51.1345	49.49	0	NA
Dharbandora	2018-02-01	round_3	48.0664	50.4963	0	NA
Dharbandora	2018-03-01	round_3	45.1824	51.4421	0	NA
Dharbandora	2018-04-01	round_4	55.6493	53.4293	0	1443
Dharbandora	2018-05-01	round_4	52.3103	55.2973	0	NA
Dharbandora	2018-06-01	round_4	49.1717	57.0532	0	NA
Dharbandora	2018-07-01	round_4	46.2214	54.7282	0	NA
Dharbandora	2018-08-01	round_4	43.4481	52.5427	0	NA
Dharbandora	2018-09-01	round_4	40.8412	50.4883	0	NA
Dharbandora	2018-10-01	round_4	38.3908	48.5571	0	NA
Dharbandora	2018-11-01	round_4	36.0873	46.7418	0	NA
Dharbandora	2018-12-01	round_4	33.9221	45.0355	0	NA
Dharbandora	2019-01-01	round_4	31.8868	43.4315	0	NA
Dharbandora	2019-02-01	round_4	29.9736	41.9238	0	NA
Dharbandora	2019-03-01	round_4	28.1751	40.5065	0	NA
Dharbandora	2019-04-01	round_4	26.4846	38.0761	0	NA
Dharbandora	2019-05-01	round_4	24.8956	35.7915	0	NA
Dharbandora	2019-06-01	round_4	23.4018	33.644	0	NA
Dharbandora	2019-07-01	round_4	21.9977	31.6254	0	NA
Dharbandora	2019-08-01	round_5	74.8932	34.2458	0	1942
Dharbandora	2019-09-01	round_5	70.3996	36.709	0	NA
Dharbandora	2019-10-01	round_5	66.1757	39.0244	0	NA
Dharbandora	2019-11-01	round_5	62.2051	41.2009	0	NA
Dharbandora	2019-12-01	round_5	58.4728	43.2468	0	NA
Mormugao	2014-01-01	pre_camp	0	0	0	0
Mormugao	2014-02-01	pre_camp	0	0	0	NA
Mormugao	2014-03-01	pre_camp	0	0	0	NA
Mormugao	2014-04-01	pre_camp	0	0	0	NA
Mormugao	2014-05-01	pre_camp	0	0	0	NA
Mormugao	2014-06-01	pre_camp	0	0	0	NA
Mormugao	2014-07-01	pre_camp	0	0	0	NA
Mormugao	2014-08-01	pre_camp	0	0	2	NA
Mormugao	2014-09-01	round_0.2_neutering	8.14042	0	0	679
Mormugao	2014-10-01	round_0.2_neutering	7.65199	0	0	NA
Mormugao	2014-11-01	round_0.2_neutering	7.19287	0	0	NA
Mormugao	2014-12-01	round_0.2_neutering	6.7613	2.47888	0	NA
Mormugao	2015-01-01	round_0.3_interim	16.7724	3.87658	0	1399
Mormugao	2015-02-01	round_0.3_interim	15.766	5.19042	0	NA
Mormugao	2015-03-01	round_0.3_interim	14.8201	6.42542	0	NA
Mormugao	2015-04-01	round_0.3_interim	13.9309	7.58633	0	NA
Mormugao	2015-05-01	round_0.3_interim	13.095	8.67758	0	NA
Mormugao	2015-06-01	round_0.3_interim	12.3093	9.70336	0	NA
Mormugao	2015-07-01	round_0.3_interim	11.5708	10.6676	0	NA
Mormugao	2015-08-01	round_0.3_interim	10.8765	11.574	0	NA
Mormugao	2015-09-01	round_1	29.5645	13.3593	1	2466
Mormugao	2015-10-01	round_1	27.7906	15.0375	2	NA
Mormugao	2015-11-01	round_1	26.1232	16.615	3	NA
Mormugao	2015-12-01	round_1	24.5558	18.0979	3	NA
Mormugao	2016-01-01	round_1	23.0824	18.6237	0	NA
Mormugao	2016-02-01	round_1	21.6975	19.118	1	NA
Mormugao	2016-03-01	round_1	20.3956	19.5827	0	NA
Mormugao	2016-04-01	round_1	19.1719	20.0194	1	NA
Mormugao	2016-05-01	round_1	18.0216	20.43	0	NA
Mormugao	2016-06-01	round_1	16.9403	20.8159	0	NA
Mormugao	2016-07-01	round_1	15.9239	21.1786	0	NA
Mormugao	2016-08-01	round_2	78.7906	26.8381	0	6572
Mormugao	2016-09-01	round_2	74.0632	30.5464	0	NA
Mormugao	2016-10-01	round_2	69.6194	34.0321	1	NA
Mormugao	2016-11-01	round_2	65.4422	37.3087	0	NA
Mormugao	2016-12-01	round_2	61.5157	40.3887	0	NA
Mormugao	2017-01-01	round_2	57.8247	43.2839	0	NA
Mormugao	2017-02-01	round_2	54.3553	46.0054	0	NA
Mormugao	2017-03-01	round_2	51.0939	48.5636	0	NA
Mormugao	2017-04-01	round_2	48.0283	50.9683	0	NA
Mormugao	2017-05-01	round_2	45.1466	53.2287	1	NA
Mormugao	2017-06-01	round_2	42.4378	55.3535	0	NA
Mormugao	2017-07-01	round_2	39.8915	57.3508	0	NA
Mormugao	2017-08-01	round_2	37.4981	53.9097	0	NA
Mormugao	2017-09-01	round_2	35.2482	50.6751	0	NA
Mormugao	2017-10-01	round_2	33.1333	47.6346	0	NA
Mormugao	2017-11-01	round_3	64.7517	47.5771	0	5401
Mormugao	2017-12-01	round_3	60.8666	47.523	0	NA
Mormugao	2018-01-01	round_3	57.2146	47.4722	0	NA
Mormugao	2018-02-01	round_3	53.7817	47.4244	0	NA
Mormugao	2018-03-01	round_3	50.5548	47.3794	0	NA
Mormugao	2018-04-01	round_3	47.5215	47.3372	0	NA
Mormugao	2018-05-01	round_3	44.6702	47.2975	0	NA
Mormugao	2018-06-01	round_3	41.99	47.2602	0	NA
Mormugao	2018-07-01	round_3	39.4706	47.2251	0	NA
Mormugao	2018-08-01	round_3	37.1024	47.1921	0	NA
Mormugao	2018-09-01	round_4	80.6609	50.9765	0	6728
Mormugao	2018-10-01	round_4	75.8212	54.5339	0	NA
Mormugao	2018-11-01	round_4	71.2719	55.0772	0	NA
Mormugao	2018-12-01	round_4	66.9956	55.588	0	NA
Mormugao	2019-01-01	round_4	62.9759	56.0681	0	NA
Mormugao	2019-02-01	round_4	59.1973	56.5194	0	NA
Mormugao	2019-03-01	round_4	55.6455	56.9436	0	NA
Mormugao	2019-04-01	round_4	52.3068	57.3424	0	NA
Mormugao	2019-05-01	round_4	49.1684	57.7172	0	NA
Mormugao	2019-06-01	round_4	46.2183	58.0696	0	NA
Mormugao	2019-07-01	round_4	43.4452	58.4008	0	NA
Mormugao	2019-08-01	round_4	40.8385	58.7121	0	NA
Mormugao	2019-09-01	round_4	38.3881	55.1894	0	NA
Mormugao	2019-10-01	round_4	36.0849	51.878	0	NA
Mormugao	2019-11-01	round_5	71.933	51.9331	0	6000
Mormugao	2019-12-01	round_5	67.617	51.9849	0	NA
Pernem	2014-01-01	pre_camp	0	0	0	0
Pernem	2014-02-01	pre_camp	0	0	0	NA
Pernem	2014-03-01	pre_camp	0	0	0	NA
Pernem	2014-04-01	round_0.2_neutering	4.40499	0	0	327
Pernem	2014-05-01	round_0.2_neutering	4.14069	0	0	NA
Pernem	2014-06-01	round_0.2_neutering	3.89225	0	0	NA
Pernem	2014-07-01	round_0.2_neutering	3.65872	0	1	NA
Pernem	2014-08-01	round_0.2_neutering	3.43919	0	0	NA
Pernem	2014-09-01	round_0.2_neutering	3.23284	0	0	NA
Pernem	2014-10-01	round_0.2_neutering	3.03887	0	0	NA
Pernem	2014-11-01	round_0.2_neutering	2.85654	0	0	NA
Pernem	2014-12-01	round_0.2_neutering	2.68515	2.61244	0	NA
Pernem	2015-01-01	round_0.2_neutering	2.52404	2.82277	0	NA
Pernem	2015-02-01	round_0.2_neutering	2.37259	3.02049	0	NA
Pernem	2015-03-01	round_0.2_neutering	2.23024	3.20634	0	NA
Pernem	2015-04-01	round_0.2_neutering	2.09642	3.01396	0	NA
Pernem	2015-05-01	round_0.2_neutering	1.97064	2.83312	0	NA
Pernem	2015-06-01	round_0.2_neutering	1.8524	2.66314	0	NA
Pernem	2015-07-01	round_0.2_neutering	1.74126	2.50335	0	NA
Pernem	2015-08-01	round_0.2_neutering	1.63678	2.35315	0	NA
Pernem	2015-09-01	round_0.2_neutering	1.53857	2.21196	0	NA
Pernem	2015-10-01	round_1	22.9544	3.87159	0	1704
Pernem	2015-11-01	round_1	21.5772	5.43164	0	NA
Pernem	2015-12-01	round_1	20.2826	6.89809	0	NA
Pernem	2016-01-01	round_1	19.0656	8.27656	1	NA
Pernem	2016-02-01	round_1	17.9217	9.57231	0	NA
Pernem	2016-03-01	round_1	16.8464	10.7903	0	NA
Pernem	2016-04-01	round_1	15.8356	11.9353	0	NA
Pernem	2016-05-01	round_1	14.8854	13.0115	0	NA
Pernem	2016-06-01	round_1	13.9923	14.0231	0	NA
Pernem	2016-07-01	round_1	13.1528	14.9741	0	NA
Pernem	2016-08-01	round_1	12.3636	15.868	0	NA
Pernem	2016-09-01	round_1	11.6218	16.7083	0	NA
Pernem	2016-10-01	round_1	10.9245	15.7058	0	NA
Pernem	2016-11-01	round_1	10.269	14.7634	0	NA
Pernem	2016-12-01	round_1	9.65288	13.8776	0	NA
Pernem	2017-01-01	round_1	9.07371	13.045	0	NA
Pernem	2017-02-01	round_1	8.52928	12.2623	0	NA
Pernem	2017-03-01	round_1	8.01753	11.5265	0	NA
Pernem	2017-04-01	round_1	7.53647	10.8349	0	NA
Pernem	2017-05-01	round_1	7.08429	10.1848	0	NA
Pernem	2017-06-01	round_1	6.65923	9.57376	0	NA
Pernem	2017-07-01	round_1	6.25968	8.99933	0	NA
Pernem	2017-08-01	round_1	5.88409	8.45937	0	NA
Pernem	2017-09-01	round_3	72.9046	13.5663	1	5412
Pernem	2017-10-01	round_3	68.5303	18.3668	0	NA
Pernem	2017-11-01	round_3	64.4185	22.8792	0	NA
Pernem	2017-12-01	round_3	60.5534	27.1209	0	NA
Pernem	2018-01-01	round_3	56.9202	31.1081	0	NA
Pernem	2018-02-01	round_3	53.505	34.8561	0	NA
Pernem	2018-03-01	round_3	50.2947	38.3792	1	NA
Pernem	2018-04-01	round_3	47.277	41.6909	1	NA
Pernem	2018-05-01	round_3	44.4404	44.8039	0	NA
Pernem	2018-06-01	round_4	73.5647	50.3794	0	5461
Pernem	2018-07-01	round_4	69.1508	55.6203	0	NA
Pernem	2018-08-01	round_4	65.0018	60.5468	0	NA
Pernem	2018-09-01	round_4	61.1017	59.5632	0	NA
Pernem	2018-10-01	round_4	57.4356	58.6386	0	NA
Pernem	2018-11-01	round_4	53.9894	57.7696	0	NA
Pernem	2018-12-01	round_4	50.7501	56.9526	1	NA
Pernem	2019-01-01	round_4	47.7051	56.1847	2	NA
Pernem	2019-02-01	round_4	44.8428	55.4628	0	NA
Pernem	2019-03-01	round_4	42.1522	54.7843	3	NA
Pernem	2019-04-01	round_4	39.6231	54.1465	0	NA
Pernem	2019-05-01	round_4	37.2457	53.5469	0	NA
Pernem	2019-06-01	round_4	35.0109	50.3341	1	NA
Pernem	2019-07-01	round_5	81.553	51.3676	0	6054
Pernem	2019-08-01	round_5	76.6598	52.3391	0	NA
Pernem	2019-09-01	round_5	72.0602	53.2523	0	NA
Pernem	2019-10-01	round_5	67.7366	54.1107	0	NA
Pernem	2019-11-01	round_5	63.6724	54.9176	1	NA
Pernem	2019-12-01	round_5	59.852	55.6761	1	NA
Ponda	2014-01-01	pre_camp	0	0	0	0
Ponda	2014-02-01	pre_camp	0	0	0	NA
Ponda	2014-03-01	pre_camp	0	0	0	NA
Ponda	2014-04-01	pre_camp	0	0	0	NA
Ponda	2014-05-01	pre_camp	0	0	0	NA
Ponda	2014-06-01	pre_camp	0	0	0	NA
Ponda	2014-07-01	pre_camp	0	0	8	NA
Ponda	2014-08-01	round_0.2_neutering	8.44176	0	4	1140
Ponda	2014-09-01	round_0.2_neutering	7.93525	0	1	NA
Ponda	2014-10-01	round_0.2_neutering	7.45913	0	0	NA
Ponda	2014-11-01	round_0.2_neutering	7.01159	0	0	NA
Ponda	2014-12-01	round_0.2_neutering	6.59089	3.11988	0	NA
Ponda	2015-01-01	round_0.2_neutering	6.19544	3.63617	0	NA
Ponda	2015-02-01	round_0.2_neutering	5.82371	4.12148	0	NA
Ponda	2015-03-01	round_0.2_neutering	5.47429	4.57767	0	NA
Ponda	2015-04-01	round_0.2_neutering	5.14583	5.00649	0	NA
Ponda	2015-05-01	round_0.2_neutering	4.83708	5.40958	0	NA
Ponda	2015-06-01	round_0.2_neutering	4.54686	5.78849	0	NA
Ponda	2015-07-01	round_0.2_neutering	4.27405	6.14466	0	NA
Ponda	2015-08-01	round_0.2_neutering	4.0176	5.77598	0	NA
Ponda	2015-09-01	round_0.2_neutering	3.77655	5.42942	1	NA
Ponda	2015-10-01	round_1	18.0239	6.30981	1	2434
Ponda	2015-11-01	round_1	16.9425	7.13739	0	NA
Ponda	2015-12-01	round_1	15.9259	7.9153	0	NA
Ponda	2016-01-01	round_1	14.9704	8.64655	0	NA
Ponda	2016-02-01	round_2	54.6567	12.716	0	7381
Ponda	2016-03-01	round_2	51.3773	16.5412	0	NA
Ponda	2016-04-01	round_2	48.2946	20.1369	0	NA
Ponda	2016-05-01	round_2	45.3969	23.5169	0	NA
Ponda	2016-06-01	round_2	42.6731	26.6941	0	NA
Ponda	2016-07-01	round_2	40.1127	29.6807	0	NA
Ponda	2016-08-01	round_2	37.706	32.488	0	NA
Ponda	2016-09-01	round_2	35.4436	35.127	0	NA
Ponda	2016-10-01	round_2	33.317	36.4014	0	NA
Ponda	2016-11-01	round_2	31.318	37.5994	0	NA
Ponda	2016-12-01	round_2	29.4389	38.7254	0	NA
Ponda	2017-01-01	round_2	27.6726	39.784	0	NA
Ponda	2017-02-01	round_2	26.0122	37.3969	0	NA
Ponda	2017-03-01	round_2	24.4515	35.1531	0	NA
Ponda	2017-04-01	round_2	22.9844	33.0439	0	NA
Ponda	2017-05-01	round_2	21.6053	31.0613	0	NA
Ponda	2017-06-01	round_3	63.8389	32.8251	0	8621
Ponda	2017-07-01	round_3	60.0086	34.4831	0	NA
Ponda	2017-08-01	round_3	56.4081	36.0416	0	NA
Ponda	2017-09-01	round_3	53.0236	37.5066	0	NA
Ponda	2017-10-01	round_3	49.8422	38.8837	0	NA
Ponda	2017-11-01	round_3	46.8516	40.1782	0	NA
Ponda	2017-12-01	round_3	44.0405	41.395	0	NA
Ponda	2018-01-01	round_3	41.3981	42.5388	0	NA
Ponda	2018-02-01	round_3	38.9142	43.6139	0	NA
Ponda	2018-03-01	round_4	72.7842	47.6417	0	9829
Ponda	2018-04-01	round_4	68.4172	51.4277	0	NA
Ponda	2018-05-01	round_4	64.3121	54.9866	0	NA
Ponda	2018-06-01	round_4	60.4534	54.7045	0	NA
Ponda	2018-07-01	round_4	56.8262	54.4393	0	NA
Ponda	2018-08-01	round_4	53.4166	54.19	0	NA
Ponda	2018-09-01	round_4	50.2116	53.9557	0	NA
Ponda	2018-10-01	round_4	47.1989	53.7354	0	NA
Ponda	2018-11-01	round_4	44.367	53.5284	0	NA
Ponda	2018-12-01	round_4	41.705	53.3337	0	NA
Ponda	2019-01-01	round_4	39.2027	53.1508	0	NA
Ponda	2019-02-01	round_4	36.8505	52.9788	0	NA
Ponda	2019-03-01	round_4	34.6395	49.8001	0	NA
Ponda	2019-04-01	round_4	32.5611	46.8121	0	NA
Ponda	2019-05-01	round_4	30.6075	44.0033	0	NA
Ponda	2019-06-01	round_5	72.8212	45.034	0	9834
Ponda	2019-07-01	round_5	68.452	46.0028	0	NA
Ponda	2019-08-01	round_5	64.3449	46.9135	0	NA
Ponda	2019-09-01	round_5	60.4842	47.7695	0	NA
Ponda	2019-10-01	round_5	56.8551	48.5742	0	NA
Ponda	2019-11-01	round_5	53.4438	49.3306	0	NA
Ponda	2019-12-01	round_5	50.2372	50.0416	0	NA
Quepem	2014-01-01	pre_camp	0	0	0	0
Quepem	2014-02-01	pre_camp	0	0	0	NA
Quepem	2014-03-01	pre_camp	0	0	0	NA
Quepem	2014-04-01	pre_camp	0	0	0	NA
Quepem	2014-05-01	pre_camp	0	0	0	NA
Quepem	2014-06-01	pre_camp	0	0	0	NA
Quepem	2014-07-01	round_0.2_neutering	4.96933	0	0	365
Quepem	2014-08-01	round_0.2_neutering	4.67117	0	0	NA
Quepem	2014-09-01	round_0.2_neutering	4.3909	0	0	NA
Quepem	2014-10-01	round_0.2_neutering	4.12745	0	0	NA
Quepem	2014-11-01	round_0.2_neutering	3.8798	0	0	NA
Quepem	2014-12-01	round_0.2_neutering	3.64701	2.14047	0	NA
Quepem	2015-01-01	round_0.2_neutering	3.42819	2.42615	0	NA
Quepem	2015-02-01	round_0.2_neutering	3.2225	2.6947	0	NA
Quepem	2015-03-01	round_0.2_neutering	3.02915	2.94712	0	NA
Quepem	2015-04-01	round_0.2_neutering	2.8474	3.18441	0	NA
Quepem	2015-05-01	round_0.2_neutering	2.67656	3.40745	0	NA
Quepem	2015-06-01	round_0.2_neutering	2.51596	3.61712	0	NA
Quepem	2015-07-01	round_0.2_neutering	2.365	3.40009	0	NA
Quepem	2015-08-01	round_0.2_neutering	2.2231	3.19609	0	NA
Quepem	2015-09-01	round_1	30.061	5.33526	0	2208
Quepem	2015-10-01	round_1	28.2574	7.34609	0	NA
Quepem	2015-11-01	round_1	26.5619	9.23627	0	NA
Quepem	2015-12-01	round_1	24.9682	11.013	0	NA
Quepem	2016-01-01	round_1	23.4701	12.6832	0	NA
Quepem	2016-02-01	round_1	22.0619	14.2532	0	NA
Quepem	2016-03-01	round_1	20.7382	15.7289	0	NA
Quepem	2016-04-01	round_1	19.4939	17.1161	0	NA
Quepem	2016-05-01	round_1	18.3243	18.4201	0	NA
Quepem	2016-06-01	round_2	73.3691	24.3245	2	5389
Quepem	2016-07-01	round_2	68.9669	29.8747	0	NA
Quepem	2016-08-01	round_2	64.8289	35.0918	0	NA
Quepem	2016-09-01	round_2	60.9392	37.665	0	NA
Quepem	2016-10-01	round_2	57.2828	40.0838	0	NA
Quepem	2016-11-01	round_2	53.8459	42.3575	0	NA
Quepem	2016-12-01	round_2	50.6151	44.4947	0	NA
Quepem	2017-01-01	round_2	47.5782	46.5037	1	NA
Quepem	2017-02-01	round_2	44.7235	48.3922	1	NA
Quepem	2017-03-01	round_2	42.0401	50.1673	1	NA
Quepem	2017-04-01	round_2	39.5177	51.836	0	NA
Quepem	2017-05-01	round_2	37.1466	53.4045	0	NA
Quepem	2017-06-01	round_2	34.9178	50.2002	0	NA
Quepem	2017-07-01	round_2	32.8228	47.1882	0	NA
Quepem	2017-08-01	round_2	30.8534	44.3569	0	NA
Quepem	2017-09-01	round_2	29.0022	41.6955	0	NA
Quepem	2017-10-01	round_3	65.8266	42.4075	0	4835
Quepem	2017-11-01	round_3	61.877	43.0768	0	NA
Quepem	2017-12-01	round_3	58.1644	43.7059	0	NA
Quepem	2018-01-01	round_3	54.6745	44.2972	0	NA
Quepem	2018-02-01	round_3	51.3941	44.8531	0	NA
Quepem	2018-03-01	round_3	48.3104	45.3756	0	NA
Quepem	2018-04-01	round_3	45.4118	45.8668	0	NA
Quepem	2018-05-01	round_3	42.6871	46.3285	0	NA
Quepem	2018-06-01	round_3	40.1259	46.7625	0	NA
Quepem	2018-07-01	round_3	37.7183	47.1705	0	NA
Quepem	2018-08-01	round_4	87.0654	51.8548	0	6395
Quepem	2018-09-01	round_4	81.8415	56.2581	0	NA
Quepem	2018-10-01	round_4	76.931	57.1834	0	NA
Quepem	2018-11-01	round_4	72.3151	58.0533	0	NA
Quepem	2018-12-01	round_4	67.9762	58.8709	0	NA
Quepem	2019-01-01	round_4	63.8976	59.6395	0	NA
Quepem	2019-02-01	round_4	60.0638	60.362	0	NA
Quepem	2019-03-01	round_4	56.4599	61.0411	0	NA
Quepem	2019-04-01	round_4	53.0724	61.6795	0	NA
Quepem	2019-05-01	round_4	49.888	62.2796	0	NA
Quepem	2019-06-01	round_4	46.8947	62.8437	0	NA
Quepem	2019-07-01	round_4	44.081	63.3739	0	NA
Quepem	2019-08-01	round_4	41.4362	59.5715	0	NA
Quepem	2019-09-01	round_4	38.95	55.9972	0	NA
Quepem	2019-10-01	round_4	36.613	52.6373	0	NA
Quepem	2019-11-01	round_5	58.5564	51.4908	0	4301
Quepem	2019-12-01	round_5	55.043	50.413	0	NA
Salcete	2014-01-01	pre_camp	0	0	0	0
Salcete	2014-02-01	pre_camp	0	0	0	NA
Salcete	2014-03-01	pre_camp	0	0	1	NA
Salcete	2014-04-01	pre_camp	0	0	3	NA
Salcete	2014-05-01	round_0.2_neutering	19.3921	0	2	6894
Salcete	2014-06-01	round_0.2_neutering	18.2286	0	3	NA
Salcete	2014-07-01	round_0.2_neutering	17.1349	0	4	NA
Salcete	2014-08-01	round_0.2_neutering	16.1068	0	1	NA
Salcete	2014-09-01	round_0.2_neutering	15.1404	0	4	NA
Salcete	2014-10-01	round_0.2_neutering	14.2319	0	0	NA
Salcete	2014-11-01	round_0.2_neutering	13.378	0	0	NA
Salcete	2014-12-01	round_0.2_neutering	12.5753	10.5157	0	NA
Salcete	2015-01-01	round_0.3_interim	21.4793	12.3056	0	7636
Salcete	2015-02-01	round_0.3_interim	20.1905	13.9881	0	NA
Salcete	2015-03-01	round_0.3_interim	18.9791	15.5697	0	NA
Salcete	2015-04-01	round_0.3_interim	17.8403	17.0564	0	NA
Salcete	2015-05-01	round_0.3_interim	16.7699	16.8379	0	NA
Salcete	2015-06-01	round_0.3_interim	15.7637	16.6325	0	NA
Salcete	2015-07-01	round_0.3_interim	14.8179	16.4394	0	NA
Salcete	2015-08-01	round_0.3_interim	13.9288	16.2579	0	NA
Salcete	2015-09-01	round_1	23.3161	16.9393	0	8289
Salcete	2015-10-01	round_1	21.9171	17.5797	0	NA
Salcete	2015-11-01	round_1	20.6021	18.1817	0	NA
Salcete	2015-12-01	round_1	19.366	18.7476	0	NA
Salcete	2016-01-01	round_1	18.204	18.4746	0	NA
Salcete	2016-02-01	round_1	17.1118	18.2181	0	NA
Salcete	2016-03-01	round_1	16.0851	17.9769	0	NA
Salcete	2016-04-01	round_1	15.12	17.7502	0	NA
Salcete	2016-05-01	round_1	14.2128	17.5371	3	NA
Salcete	2016-06-01	round_1	13.36	17.3368	1	NA
Salcete	2016-07-01	round_1	12.5584	17.1485	0	NA
Salcete	2016-08-01	round_1	11.8049	16.9715	1	NA
Salcete	2016-09-01	round_1	11.0966	15.9532	0	NA
Salcete	2016-10-01	round_1	10.4308	14.996	0	NA
Salcete	2016-11-01	round_1	9.80496	14.0963	0	NA
Salcete	2016-12-01	round_1	9.21666	13.2505	0	NA
Salcete	2017-01-01	round_1	8.66366	12.4555	1	NA
Salcete	2017-02-01	round_1	8.14384	11.7081	1	NA
Salcete	2017-03-01	round_2	73.411	16.4853	2	26098
Salcete	2017-04-01	round_2	69.0063	20.9758	1	NA
Salcete	2017-05-01	round_2	64.8659	25.1969	0	NA
Salcete	2017-06-01	round_2	60.974	29.1647	0	NA
Salcete	2017-07-01	round_2	57.3155	32.8945	0	NA
Salcete	2017-08-01	round_2	53.8766	36.4005	0	NA
Salcete	2017-09-01	round_2	50.644	39.6961	0	NA
Salcete	2017-10-01	round_2	47.6054	42.794	0	NA
Salcete	2017-11-01	round_2	44.749	45.706	0	NA
Salcete	2017-12-01	round_2	42.0641	48.4433	1	NA
Salcete	2018-01-01	round_3	63.6615	53.0264	3	22632
Salcete	2018-02-01	round_3	59.8418	57.3346	1	NA
Salcete	2018-03-01	round_3	56.2513	55.9046	0	NA
Salcete	2018-04-01	round_3	52.8762	54.5604	0	NA
Salcete	2018-05-01	round_3	49.7036	53.2969	0	NA
Salcete	2018-06-01	round_3	46.7214	52.1092	0	NA
Salcete	2018-07-01	round_3	43.9181	50.9927	0	NA
Salcete	2018-08-01	round_3	41.283	49.9433	0	NA
Salcete	2018-09-01	round_3	38.806	48.9568	0	NA
Salcete	2018-10-01	round_3	36.4777	48.0295	0	NA
Salcete	2018-11-01	round_3	34.289	47.1578	0	NA
Salcete	2018-12-01	round_3	32.2317	46.3384	0	NA
Salcete	2019-01-01	round_4	86.5669	48.2472	0	30775
Salcete	2019-02-01	round_4	81.3729	50.0415	0	NA
Salcete	2019-03-01	round_4	76.4905	51.7281	0	NA
Salcete	2019-04-01	round_4	71.9011	53.3135	0	NA
Salcete	2019-05-01	round_4	67.587	54.8038	0	NA
Salcete	2019-06-01	round_4	63.5318	56.2046	0	NA
Salcete	2019-07-01	round_4	59.7199	57.5215	0	NA
Salcete	2019-08-01	round_4	56.1367	58.7593	0	NA
Salcete	2019-09-01	round_4	52.7685	59.9228	0	NA
Salcete	2019-10-01	round_4	49.6024	61.0165	0	NA
Salcete	2019-11-01	round_4	46.6262	62.0446	0	NA
Salcete	2019-12-01	round_4	43.8287	63.011	0	NA
Sanguem	2014-01-01	pre_camp	0	0	0	0
Sanguem	2014-02-01	pre_camp	0	0	0	NA
Sanguem	2014-03-01	pre_camp	0	0	0	NA
Sanguem	2014-04-01	pre_camp	0	0	0	NA
Sanguem	2014-05-01	pre_camp	0	0	0	NA
Sanguem	2014-06-01	pre_camp	0	0	0	NA
Sanguem	2014-07-01	pre_camp	0	0	0	NA
Sanguem	2014-08-01	pre_camp	0	0	0	NA
Sanguem	2014-09-01	round_0.2_neutering	8.94899	0	0	402
Sanguem	2014-10-01	round_0.2_neutering	8.41205	0	0	NA
Sanguem	2014-11-01	round_0.2_neutering	7.90733	0	0	NA
Sanguem	2014-12-01	round_0.2_neutering	7.43289	2.7251	0	NA
Sanguem	2015-01-01	round_0.2_neutering	6.98691	3.30735	0	NA
Sanguem	2015-02-01	round_0.2_neutering	6.5677	3.85466	0	NA
Sanguem	2015-03-01	round_0.2_neutering	6.17364	4.36913	0	NA
Sanguem	2015-04-01	round_0.2_neutering	5.80322	4.85273	0	NA
Sanguem	2015-05-01	round_0.2_neutering	5.45503	5.30731	0	NA
Sanguem	2015-06-01	round_0.2_neutering	5.12772	5.73462	0	NA
Sanguem	2015-07-01	round_0.2_neutering	4.82006	6.13629	0	NA
Sanguem	2015-08-01	round_0.2_neutering	4.53086	6.51387	0	NA
Sanguem	2015-09-01	round_1	29.6074	8.2354	1	1330
Sanguem	2015-10-01	round_1	27.8309	9.85363	0	NA
Sanguem	2015-11-01	round_1	26.1611	11.3748	0	NA
Sanguem	2015-12-01	round_1	24.5914	12.8047	0	NA
Sanguem	2016-01-01	round_1	23.1159	14.1487	0	NA
Sanguem	2016-02-01	round_1	21.729	15.4122	0	NA
Sanguem	2016-03-01	round_2	75.3095	21.1735	0	3383
Sanguem	2016-04-01	round_2	70.791	26.5891	0	NA
Sanguem	2016-05-01	round_2	66.5435	31.6799	0	NA
Sanguem	2016-06-01	round_2	62.5509	36.4651	0	NA
Sanguem	2016-07-01	round_2	58.7978	40.9633	0	NA
Sanguem	2016-08-01	round_2	55.27	45.1915	0	NA
Sanguem	2016-09-01	round_2	51.9538	47.0537	0	NA
Sanguem	2016-10-01	round_2	48.8365	48.8042	0	NA
Sanguem	2016-11-01	round_2	45.9063	50.4496	1	NA
Sanguem	2016-12-01	round_2	43.152	51.9963	0	NA
Sanguem	2017-01-01	round_2	40.5629	53.4503	0	NA
Sanguem	2017-02-01	round_2	38.1291	54.8169	0	NA
Sanguem	2017-03-01	round_2	35.8413	51.5279	0	NA
Sanguem	2017-04-01	round_2	33.6909	48.4362	0	NA
Sanguem	2017-05-01	round_2	31.6694	45.5301	0	NA
Sanguem	2017-06-01	round_2	29.7692	42.7983	0	NA
Sanguem	2017-07-01	round_2	27.9831	40.2304	0	NA
Sanguem	2017-08-01	round_3	70.3675	41.4885	0	3161
Sanguem	2017-09-01	round_3	66.1455	42.6711	0	NA
Sanguem	2017-10-01	round_3	62.1768	43.7828	0	NA
Sanguem	2017-11-01	round_3	58.4462	44.8278	0	NA
Sanguem	2017-12-01	round_3	54.9394	45.8101	0	NA
Sanguem	2018-01-01	round_3	51.643	46.7334	0	NA
Sanguem	2018-02-01	round_3	48.5444	47.6014	0	NA
Sanguem	2018-03-01	round_3	45.6318	48.4173	0	NA
Sanguem	2018-04-01	round_3	42.8939	49.1842	0	NA
Sanguem	2018-05-01	round_4	59.9048	51.5371	0	2691
Sanguem	2018-06-01	round_4	56.3105	53.7489	0	NA
Sanguem	2018-07-01	round_4	52.9319	55.828	0	NA
Sanguem	2018-08-01	round_4	49.756	54.1103	0	NA
Sanguem	2018-09-01	round_4	46.7706	52.4958	0	NA
Sanguem	2018-10-01	round_4	43.9644	50.9781	0	NA
Sanguem	2018-11-01	round_4	41.3265	49.5514	0	NA
Sanguem	2018-12-01	round_4	38.8469	48.2104	0	NA
Sanguem	2019-01-01	round_4	36.5161	46.9498	0	NA
Sanguem	2019-02-01	round_4	34.3251	45.7649	0	NA
Sanguem	2019-03-01	round_4	32.2656	44.651	0	NA
Sanguem	2019-04-01	round_4	30.3297	43.604	0	NA
Sanguem	2019-05-01	round_4	28.5099	40.9878	0	NA
Sanguem	2019-06-01	round_4	26.7993	38.5285	0	NA
Sanguem	2019-07-01	round_4	25.1914	36.2168	0	NA
Sanguem	2019-08-01	round_4	23.6799	34.0438	0	NA
Sanguem	2019-09-01	round_5	68.4308	35.8488	0	3074
Sanguem	2019-10-01	round_5	64.325	37.5455	0	NA
Sanguem	2019-11-01	round_5	60.4655	39.1404	0	NA
Sanguem	2019-12-01	round_5	56.8376	40.6397	0	NA
Satari	2014-01-01	pre_camp	0	0	0	0
Satari	2014-02-01	pre_camp	0	0	0	NA
Satari	2014-03-01	pre_camp	0	0	0	NA
Satari	2014-04-01	pre_camp	0	0	0	NA
Satari	2014-05-01	round_0.2_neutering	2.58653	0	0	109
Satari	2014-06-01	round_0.2_neutering	2.43134	0	0	NA
Satari	2014-07-01	round_0.2_neutering	2.28546	0	0	NA
Satari	2014-08-01	round_0.2_neutering	2.14833	0	0	NA
Satari	2014-09-01	round_0.2_neutering	2.01943	0	0	NA
Satari	2014-10-01	round_0.2_neutering	1.89827	0	0	NA
Satari	2014-11-01	round_0.2_neutering	1.78437	0	0	NA
Satari	2014-12-01	round_0.2_neutering	1.67731	1.40259	0	NA
Satari	2015-01-01	round_0.2_neutering	1.57667	1.53398	0	NA
Satari	2015-02-01	round_0.2_neutering	1.48207	1.65748	0	NA
Satari	2015-03-01	round_0.2_neutering	1.39314	1.77358	0	NA
Satari	2015-04-01	round_0.2_neutering	1.30956	1.88271	0	NA
Satari	2015-05-01	round_0.2_neutering	1.23098	1.76974	0	NA
Satari	2015-06-01	round_0.3_interim	0.213567	1.58493	0	9
Satari	2015-07-01	round_0.3_interim	0.200753	1.4112	0	NA
Satari	2015-08-01	round_0.3_interim	0.188708	1.2479	0	NA
Satari	2015-09-01	round_1	26.4348	3.28252	0	1114
Satari	2015-10-01	round_1	24.8487	5.19506	0	NA
Satari	2015-11-01	round_1	23.3578	6.99284	0	NA
Satari	2015-12-01	round_1	21.9563	8.68276	1	NA
Satari	2016-01-01	round_1	20.639	10.2713	1	NA
Satari	2016-02-01	round_1	19.4006	11.7645	0	NA
Satari	2016-03-01	round_1	18.2366	13.1681	2	NA
Satari	2016-04-01	round_1	17.1424	14.4875	0	NA
Satari	2016-05-01	round_1	16.1138	15.7278	0	NA
Satari	2016-06-01	round_1	15.147	16.9722	0	NA
Satari	2016-07-01	round_1	14.2382	18.142	0	NA
Satari	2016-08-01	round_1	13.3839	19.2416	0	NA
Satari	2016-09-01	round_1	12.5809	18.0871	0	NA
Satari	2016-10-01	round_1	11.826	17.0019	0	NA
Satari	2016-11-01	round_1	11.1165	15.9818	0	NA
Satari	2016-12-01	round_1	10.4495	15.0229	0	NA
Satari	2017-01-01	round_1	9.8225	14.1215	0	NA
Satari	2017-02-01	round_1	9.23315	13.2742	0	NA
Satari	2017-03-01	round_1	8.67916	12.4777	0	NA
Satari	2017-04-01	round_1	8.15841	11.7291	0	NA
Satari	2017-05-01	round_1	7.66891	11.0253	0	NA
Satari	2017-06-01	round_1	7.20877	10.3638	0	NA
Satari	2017-07-01	round_1	6.77625	9.74199	0	NA
Satari	2017-08-01	round_1	6.36967	9.15747	0	NA
Satari	2017-09-01	round_1	5.98749	8.60802	0	NA
Satari	2017-10-01	round_1	5.62824	8.09154	0	NA
Satari	2017-11-01	round_1	5.29055	7.60605	0	NA
Satari	2017-12-01	round_3	61.4123	11.853	0	2588
Satari	2018-01-01	round_3	57.7276	15.845	0	NA
Satari	2018-02-01	round_3	54.2639	19.5976	0	NA
Satari	2018-03-01	round_3	51.0081	23.125	0	NA
Satari	2018-04-01	round_3	47.9476	26.4408	0	NA
Satari	2018-05-01	round_3	45.0708	29.5576	0	NA
Satari	2018-06-01	round_3	42.3665	32.4874	0	NA
Satari	2018-07-01	round_3	39.8245	35.2414	0	NA
Satari	2018-08-01	round_3	37.435	37.8302	0	NA
Satari	2018-09-01	round_3	35.1889	40.2637	0	NA
Satari	2018-10-01	round_3	33.0776	42.5511	0	NA
Satari	2018-11-01	round_4	93.9931	49.943	0	3961
Satari	2018-12-01	round_4	88.3535	52.1881	0	NA
Satari	2019-01-01	round_4	83.0523	54.2985	0	NA
Satari	2019-02-01	round_4	78.0692	56.2823	0	NA
Satari	2019-03-01	round_4	73.385	58.147	0	NA
Satari	2019-04-01	round_4	68.9819	59.8999	0	NA
Satari	2019-05-01	round_4	64.843	61.5476	0	NA
Satari	2019-06-01	round_4	60.9524	63.0964	0	NA
Satari	2019-07-01	round_4	57.2953	64.5523	0	NA
Satari	2019-08-01	round_4	53.8576	65.9208	0	NA
Satari	2019-09-01	round_4	50.6261	67.2073	0	NA
Satari	2019-10-01	round_4	47.5886	68.4165	0	NA
Satari	2019-11-01	round_4	44.7332	64.3115	0	NA
Satari	2019-12-01	round_4	42.0492	60.4528	0	NA
Tiswadi	2014-01-01	pre_camp	0	0	0	0
Tiswadi	2014-02-01	pre_camp	0	0	0	NA
Tiswadi	2014-03-01	pre_camp	0	0	0	NA
Tiswadi	2014-04-01	pre_camp	0	0	0	NA
Tiswadi	2014-05-01	pre_camp	0	0	1	NA
Tiswadi	2014-06-01	round_0.2_neutering	12.8743	0	4	1598
Tiswadi	2014-07-01	round_0.2_neutering	12.1018	0	3	NA
Tiswadi	2014-08-01	round_0.2_neutering	11.3757	0	4	NA
Tiswadi	2014-09-01	round_0.2_neutering	10.6932	0	4	NA
Tiswadi	2014-10-01	round_0.2_neutering	10.0516	0	0	NA
Tiswadi	2014-11-01	round_0.2_neutering	9.44849	0	0	NA
Tiswadi	2014-12-01	round_0.2_neutering	8.88158	6.28555	0	NA
Tiswadi	2015-01-01	round_0.2_neutering	8.34868	6.98128	0	NA
Tiswadi	2015-02-01	round_0.2_neutering	7.84776	7.63526	0	NA
Tiswadi	2015-03-01	round_0.2_neutering	7.3769	8.25	0	NA
Tiswadi	2015-04-01	round_0.2_neutering	6.93428	8.82786	0	NA
Tiswadi	2015-05-01	round_0.2_neutering	6.51823	9.37104	0	NA
Tiswadi	2015-06-01	round_0.2_neutering	6.12713	8.80878	0	NA
Tiswadi	2015-07-01	round_0.2_neutering	5.7595	8.28025	0	NA
Tiswadi	2015-08-01	round_0.2_neutering	5.41393	7.78344	0	NA
Tiswadi	2015-09-01	round_1	38.1556	10.072	4	4736
Tiswadi	2015-10-01	round_1	35.8662	12.2232	5	NA
Tiswadi	2015-11-01	round_1	33.7143	14.2453	2	NA
Tiswadi	2015-12-01	round_1	31.6914	16.1462	2	NA
Tiswadi	2016-01-01	round_1	29.7899	17.9329	4	NA
Tiswadi	2016-02-01	round_1	28.0025	19.6125	4	NA
Tiswadi	2016-03-01	round_1	26.3224	21.1913	2	NA
Tiswadi	2016-04-01	round_1	24.743	22.6753	2	NA
Tiswadi	2016-05-01	round_1	23.2585	24.0704	1	NA
Tiswadi	2016-06-01	round_1	21.8629	25.3817	1	NA
Tiswadi	2016-07-01	round_1	20.5512	26.6143	0	NA
Tiswadi	2016-08-01	round_1	19.3181	27.773	0	NA
Tiswadi	2016-09-01	round_1	18.159	26.1066	2	NA
Tiswadi	2016-10-01	round_1	17.0695	24.5402	1	NA
Tiswadi	2016-11-01	round_1	16.0453	23.0678	0	NA
Tiswadi	2016-12-01	round_1	15.0826	21.6837	4	NA
Tiswadi	2017-01-01	round_1	14.1776	20.3827	4	NA
Tiswadi	2017-02-01	round_1	13.327	19.1598	3	NA
Tiswadi	2017-03-01	round_1	12.5274	18.0102	4	NA
Tiswadi	2017-04-01	round_1	11.7757	16.9296	2	NA
Tiswadi	2017-05-01	round_3	69.0361	20.7444	6	8569
Tiswadi	2017-06-01	round_3	64.894	24.3303	4	NA
Tiswadi	2017-07-01	round_3	61.0003	27.701	1	NA
Tiswadi	2017-08-01	round_3	57.3403	30.8696	2	NA
Tiswadi	2017-09-01	round_3	53.8999	33.848	0	NA
Tiswadi	2017-10-01	round_3	50.6659	36.6477	0	NA
Tiswadi	2017-11-01	round_3	47.6259	39.2794	1	NA
Tiswadi	2017-12-01	round_3	44.7684	41.7532	0	NA
Tiswadi	2018-01-01	round_3	42.0823	44.0786	0	NA
Tiswadi	2018-02-01	round_3	39.5573	46.2645	0	NA
Tiswadi	2018-03-01	round_4	68.1419	50.899	0	8458
Tiswadi	2018-04-01	round_4	64.0533	55.2555	0	NA
Tiswadi	2018-05-01	round_4	60.2101	54.52	0	NA
Tiswadi	2018-06-01	round_4	56.5975	53.8286	0	NA
Tiswadi	2018-07-01	round_4	53.2017	53.1787	0	NA
Tiswadi	2018-08-01	round_4	50.0096	52.5678	0	NA
Tiswadi	2018-09-01	round_4	47.009	51.9936	0	NA
Tiswadi	2018-10-01	round_4	44.1885	51.4538	0	NA
Tiswadi	2018-11-01	round_4	41.5372	50.9464	0	NA
Tiswadi	2018-12-01	round_4	39.0449	50.4694	0	NA
Tiswadi	2019-01-01	round_4	36.7022	50.0211	0	NA
Tiswadi	2019-02-01	round_4	34.5001	49.5997	0	NA
Tiswadi	2019-03-01	round_4	32.4301	46.6237	0	NA
Tiswadi	2019-04-01	round_5	77.4632	47.7412	0	9615
Tiswadi	2019-05-01	round_5	72.8154	48.7916	0	NA
Tiswadi	2019-06-01	round_5	68.4465	49.779	0	NA
Tiswadi	2019-07-01	round_5	64.3397	50.7072	0	NA
Tiswadi	2019-08-01	round_5	60.4793	51.5797	0	NA
Tiswadi	2019-09-01	round_5	56.8506	52.3998	0	NA
Tiswadi	2019-10-01	round_5	53.4395	53.1707	0	NA
Tiswadi	2019-11-01	round_5	50.2332	53.8954	0	NA
Tiswadi	2019-12-01	round_5	47.2192	54.5766	0	NA

## Sheet: fig_4
Variable	estimate	conf.low	conf.high	std.error	p.value
Dog population density (centered)	8.448	2.343	30.465	0.654	0.001
Vaccination coverage (12 month rolling average - centered)	0.176	0.088	0.354	0.356	<0.001
Season: Rainy	2.339	0.929	5.891	0.471	0.071
Season: Summer	2.013	0.74	5.473	0.51	0.171
Season: Winter	3.423	1.311	8.939	0.49	0.012

## Sheet: fig_7
year	dogs_vacc	children_taught	human_rabies	canine_rabies
2012			13
2013	5092		5
2014	22059	72744	17	74
2015	56954	40070	5	39
2016	51302	62782	1	64
2017	97277	172728	2	81
2018	97248	171097	0	29
2019	96187	174850	0	9

## Sheet: fig_s2_s11
campaign	month_floor	vacc
Pilot	2013-09-01	5092
Sterilization	2014-03-01	116
Sterilization	2014-04-01	2482
Sterilization	2014-05-01	3449
Sterilization	2014-06-01	2744
Sterilization	2014-07-01	3507
Sterilization	2014-08-01	2899
Sterilization	2014-09-01	5086
Interim	2014-12-01	1776
Interim	2015-01-01	3713
Interim	2015-02-01	3254
Interim	2015-03-01	3256
Interim	2015-04-01	2137
Interim	2015-05-01	2481
Interim	2015-06-01	3009
Interim	2015-07-01	475
Interim	2015-08-01	201
Interim	2015-09-01	108
Phase 1	2015-09-01	22388
Phase 1	2015-10-01	11185
Phase 2	2015-10-01	881
Phase 2	2015-11-01	1761
Phase 2	2015-12-01	2101
Phase 2	2016-01-01	2038
Phase 2	2016-02-01	4018
Phase 2	2016-03-01	4167
Phase 2	2016-04-01	3178
Phase 2	2016-05-01	2148
Phase 2	2016-06-01	2385
Phase 2	2016-07-01	3106
Phase 2	2016-08-01	2865
Phase 2	2016-09-01	5819
Phase 2	2016-10-01	11676
Phase 2	2016-11-01	3307
Phase 2	2016-12-01	6592
Phase 2	2017-01-01	3845
Phase 2	2017-02-01	4265
Phase 2	2017-03-01	6932
Phase 2	2017-04-01	2784
Phase 3	2017-01-01	51
Phase 3	2017-02-01	11
Phase 3	2017-03-01	6
Phase 3	2017-04-01	1189
Phase 3	2017-05-01	5501
Phase 3	2017-06-01	4953
Phase 3	2017-07-01	4960
Phase 3	2017-08-01	5692
Phase 3	2017-09-01	6554
Phase 3	2017-10-01	13832
Phase 3	2017-11-01	22118
Phase 3	2017-12-01	14280
Phase 3	2018-01-01	10264
Phase 3	2018-02-01	2449
Phase 4	2018-01-01	8
Phase 4	2018-02-01	6336
Phase 4	2018-03-01	9195
Phase 4	2018-04-01	4634
Phase 4	2018-05-01	5393
Phase 4	2018-06-01	6102
Phase 4	2018-07-01	5106
Phase 4	2018-08-01	5795
Phase 4	2018-09-01	7002
Phase 4	2018-10-01	12254
Phase 4	2018-11-01	9868
Phase 4	2018-12-01	12726
Phase 4	2019-01-01	10306
Phase 4	2019-02-01	7223
Phase 4	2019-03-01	4912
Phase 4	2019-04-01	361
Phase 5**	2019-01-01	1
Phase 5**	2019-02-01	1
Phase 5**	2019-03-01	1953
Phase 5**	2019-04-01	5085
Phase 5**	2019-05-01	5798
Phase 5**	2019-06-01	5363
Phase 5**	2019-07-01	5452
Phase 5**	2019-08-01	4280
Phase 5**	2019-09-01	5712
Phase 5**	2019-10-01	12006
Phase 5**	2019-11-01	16428
Phase 5**	2019-12-01	11117

## Sheet: fig_s3
year	village	vacc_total
2013	Anjuna	516
2013	Arambol	376
2013	Arpora	17
2013	Assagao	227
2013	Azossim	12
2013	Bambolim	2
2013	Bandora	1
2013	Bastora	3
2013	Calangute	19
2013	Carambolim	85
2013	Chimbel	37
2013	Corgao	40
2013	Corlim	3
2013	Cujira	8
2013	Curti	26
2013	Guirim	68
2013	Mandrem	55
2013	Mapusa	659
2013	Margao (M CI)	119
2013	Marna	69
2013	Morambi-O-Grande (Merces)	216
2013	Morambi-O-Pequeno (Merces)	31
2013	Murda	79
2013	Nagoa (Bardez)	1
2013	Parra	204
2013	Ponda (M CI)	108
2013	Quela	78
2013	Siolim	220
2013	Verla	240
2014	Adcolna	2
2014	Adnem	38
2014	Adsulim	29
2014	Adwalpale	6
2014	Agarvado	10
2014	Agonda	45
2014	Aldona	8
2014	Ambaulim	24
2014	Ambelim	40
2014	Amberem	1
2014	Amone	66
2014	Anjuna	45
2014	Ansolem	1
2014	Aquem	370
2014	Arambol	19
2014	Arossim	35
2014	Arpora	15
2014	Assagao	125
2014	Assolda	14
2014	Assolna	51
2014	Aturli	3
2014	Bainguinim	43
2014	Bali	46
2014	Bambolim	114
2014	Bandoli	28
2014	Bandora	38
2014	Bastora	21
2014	Bati	26
2014	Benaulim (CT)	380
2014	Bendordem	1
2014	Betalbetim	26
2014	Betora	48
2014	Betqui	16
2014	Bicholim (M Cl)	197
2014	Boma (Ponda)	6
2014	Borim	76
2014	Calangute	76
2014	Calapor	245
2014	Calata	47
2014	Calem	58
2014	Camurlim (Salcete)	25
2014	Cana	11
2014	Canacona (M CI)	458
2014	Canacona (Panch)	94
2014	Canca	12
2014	Candepar	31
2014	Candola	68
2014	Candolim	18
2014	Cansaulim	97
2014	Carambolim	51
2014	Carapur	63
2014	Carmona	290
2014	Cassabe de Sanquelim Arvalem	514
2014	Cavelossim	42
2014	Cavorem	9
2014	Cavorim	17
2014	Chandor	31
2014	Chimbel	62
2014	Chinchinim (CT)	67
2014	Chopdem	21
2014	Chorao	20
2014	Codli	67
2014	Colem	93
2014	Colomba	7
2014	Colva	344
2014	Colvale	3
2014	Comproi	9
2014	Corgao	40
2014	Corjuem	6
2014	Corlim	47
2014	Cormonem	10
2014	Cortalim	37
2014	Costi	6
2014	Cotarlim	6
2014	Cotombi (Bicholim)	9
2014	Cudnem	24
2014	Cuelim	7
2014	Cumbari	4
2014	Cumbarjua	42
2014	Cuncolim (M CI)	410
2014	Cundaim	25
2014	Cuprem	7
2014	Curca	17
2014	Curchirem	20
2014	Curchorem-Cacora (M CI)	187
2014	Curti	7
2014	Curtorim (CT)	184
2014	Dabolim	3
2014	Daeo	4
2014	Darbandora	6
2014	Dargalim	3
2014	Davorlim	278
2014	Deussua	6
2014	Dicarpale	109
2014	Dramapur	3
2014	Dubal	4
2014	Duncolim	56
2014	Durbhat	11
2014	Durgawadi	33
2014	Ella	60
2014	Gancim	1
2014	Gandaulim (Salcete)	18
2014	Gandaulim (Tiswadi)	12
2014	Gaodongrem	1
2014	Goa Velha (CT)	61
2014	Gonsua	3
2014	Gonteli	3
2014	Guirdolim	41
2014	Guirim	23
2014	Latambarcem	20
2014	Loliem	1
2014	Loutulim	42
2014	Macasana	16
2014	Maem	39
2014	Majorda	18
2014	Mandrem	3
2014	Mandur	8
2014	Mapusa	161
2014	Marcaim	147
2014	Margao (M CI)	2900
2014	Marra	84
2014	Maulinguem North	25
2014	Mencurem	18
2014	Mercurim	21
2014	Moira	27
2014	Molcarnem	2
2014	Morambi-O-Grande (Merces)	175
2014	Morambi-O-Pequeno (Merces)	43
2014	Morjim	24
2014	Mormugao (CI)	111
2014	Mulgao	13
2014	Murda	54
2014	Nachinola	25
2014	Nadora	4
2014	Nagoa (Bardez)	6
2014	Nagoa (Salcete)	181
2014	Nagvem	1
2014	Naiquinim	17
2014	Narcalem	33
2014	Naroa (Bicholim)	20
2014	Navelim (CT) (salcete)	307
2014	Nerul	64
2014	Neura-O-Grande	3
2014	Neura-O-Pequeno	5
2014	Nuvem (CT)	418
2014	Ona	103
2014	Onda	57
2014	Orgao	124
2014	Orlim	164
2014	Oxel (Bardez)	1
2014	Ozorim	29
2014	Pale (Bicholim)	106
2014	Pale (Mormugao)	145
2014	Paliem (Bardez)	8
2014	Paliem (Pernem)	13
2014	Panelim	6
2014	Panji M. Corp	240
2014	Parcem	35
2014	Parra	15
2014	Patiem	4
2014	Penha-de-Franca	104
2014	Pernem	91
2014	Pilerne	64
2014	Piligao	36
2014	Pirna	12
2014	Poinguinim	42
2014	Ponchavadi	66
2014	Ponda (M CI)	83
2014	Poroscodem	2
2014	Porteem	54
2014	Priol	43
2014	Quela	11
2014	Quelossim	38
2014	Quepem (M CI)	4
2014	Querim (Pernem)	13
2014	Querim (Ponda)	6
2014	Rachol	27
2014	Raia	478
2014	Reis Magos	110
2014	Renovadi	1
2014	Rivona	34
2014	Rumbrem	27
2014	Saleli	3
2014	Salem	29
2014	Saligao	42
2014	Salvador do Mundo	46
2014	Sancoale	123
2014	Sangolda	39
2014	Sanguem (M CI)	19
2014	Santona	45
2014	Sanvordem (CT) (Sanguem)	18
2014	Sao Jacinto Island	4
2014	Sao Jose de Areal (CT)	103
2014	Sarzora	10
2014	Savoi-Verem	21
2014	Seraulim	139
2014	Sernabatim	50
2014	Sigao	24
2014	Siolim	2
2014	Sircaim	1
2014	Siridao	43
2014	Sirigao	9
2014	Sirlim	3
2014	Siroda	265
2014	Sirvoi	4
2014	Socorro	79
2014	Surla (Bicholim)	49
2014	Talaulim (Salcete)	54
2014	Talaulim (Tiswadi)	3
2014	Taleigao	188
2014	Telaulim	7
2014	Tivim	8
2014	Tivrem	11
2014	Tuem	6
2014	Uguem (Sanguem)	20
2014	Usgao	2
2014	Utorda	63
2014	Vagurbem	3
2014	Vainguinim (Bicholim)	1
2014	Valpoi (M Cl)	45
2014	Vanelim	80
2014	Varca (CT)	320
2014	Varconda	17
2014	Velguem (Bicholim)	60
2014	Velim	40
2014	Velinga	10
2014	Velsao	82
2014	Verla	36
2014	Verna	376
2014	Viliena	37
2014	Virdi	16
2014	Volvoi	13
2014	Xeldem (CT)	30
2014	Xelvona	1
2015	Adcolna	138
2015	Adnem	27
2015	Advoi	2
2015	Adwalpale	118
2015	Agarvado	51
2015	Aglote	61
2015	Agonda	198
2015	Aldona	300
2015	Alorna	103
2015	Ambaulim	53
2015	Ambedem	4
2015	Ambelim	42
2015	Amberem	11
2015	Amona	90
2015	Amone	117
2015	Anjuna	1016
2015	Ansolem	3
2015	Aquem	306
2015	Arambol	183
2015	Arossim	115
2015	Arpora	432
2015	Assagao	478
2015	Assolda	140
2015	Assolna	154
2015	Assonora	155
2015	Aturli	62
2015	Avedem	150
2015	Azossim	23
2015	Bainguinim	119
2015	Bali	26
2015	Bambolim	209
2015	Bandoli	70
2015	Bandora	116
2015	Barcem	63
2015	Bastora	232
2015	Batim	11
2015	Benaulim (CT)	797
2015	Betalbetim	99
2015	Betora	115
2015	Betqui	122
2015	Bicholim (M Cl)	854
2015	Birondem	12
2015	Boma (Ponda)	243
2015	Bombedem	3
2015	Borim	305
2015	Buimpal	53
2015	Calangute	1476
2015	Calapor	445
2015	Calata	91
2015	Calvim	24
2015	Camurlim (Bardez)	178
2015	Camurlim (Salcete)	210
2015	Canacona (M CI)	920
2015	Canacona (Panch)	56
2015	Canca	159
2015	Candepar	91
2015	Candola	492
2015	Candolim	781
2015	Cansarvornem	56
2015	Cansaulim	174
2015	Capao	7
2015	Caraim	23
2015	Carambolim	282
2015	Carambolim-Brama	27
2015	Carapur	71
2015	Carmona	102
2015	Casnem	6
2015	Cassabe de Sanquelim Arvalem	715
2015	Cavelossim	112
2015	Cavorim	402
2015	Chandel	58
2015	Chandor	65
2015	Chicalim (CT)	158
2015	Chicolna	69
2015	Chimbel	111
2015	Chinchinim (CT)	685
2015	Chorao	137
2015	Codar	18
2015	Codiem	3
2015	Codli	31
2015	Cola	171
2015	Colem	182
2015	Colomba	22
2015	Colva	416
2015	Colvale	93
2015	Compordem	30
2015	Comproi	18
2015	Coranginim	3
2015	Cordem	9
2015	Corgao	46
2015	Corjuem	166
2015	Corlim	266
2015	Cormonem	12
2015	Cortalim	201
2015	Costi	29
2015	Cotarlim	120
2015	Cotombi (Bicholim)	49
2015	Cotombi (Quepem)	139
2015	Cotorem	5
2015	Cudcem	18
2015	Cudnem	60
2015	Cuelim	144
2015	Cujira	26
2015	Cumarconda	19
2015	Cumbarjua	76
2015	Cuncoliem	150
2015	Cuncolim (M CI)	339
2015	Cundaim	287
2015	Cuprem	58
2015	Curca	113
2015	Curchirem	75
2015	Curchorem-Cacora (M CI)	594
2015	Curti	100
2015	Curtorim (CT)	724
2015	Cusmane	3
2015	Dabem	0
2015	Dabolim	533
2015	Daeo	88
2015	Damocem	11
2015	Darbandora	102
2015	Dargalim	114
2015	Davem	23
2015	Davorlim	522
2015	Deussua	198
2015	Dicarpale	93
2015	Dongurli (Satari)	34
2015	Dramapur	269
2015	Dubal	27
2015	Dumacem	3
2015	Duncolim	66
2015	Durbhat	65
2015	Durgawadi	125
2015	Ella	216
2015	Fatorpa	106
2015	Gancim	41
2015	Gandaulim (Salcete)	52
2015	Gandaulim (Tiswadi)	15
2015	Goa Velha (CT)	244
2015	Goalim Moula	32
2015	Goltim	74
2015	Gonteli	61
2015	Guirdolim	217
2015	Guirim	436
2015	Ibrampur	57
2015	Issorcim	66
2015	Jua	25
2015	Latambarcem	226
2015	Loliem	118
2015	Loutulim	464
2015	Macasana	218
2015	Maem	518
2015	Majorda	80
2015	Malar	16
2015	Mandrem	150
2015	Mandur	171
2015	Mangal	39
2015	Mapusa	1749
2015	Marcaim	367
2015	Margao (M CI)	2342
2015	Marna	191
2015	Marra	231
2015	Maulinguem North	51
2015	Mauzi	48
2015	Melauli	2
2015	Mencurem	63
2015	Mercurim	197
2015	Moira	123
2015	Moitem	32
2015	Molcarnem	28
2015	Molem	20
2015	Mopa	40
2015	Morambi-O-Grande (Merces)	542
2015	Morambi-O-Pequeno (Merces)	135
2015	Morjim	22
2015	Morlem	26
2015	Mormugao (CI)	1829
2015	Morpila	35
2015	Muguli	14
2015	Mulem	95
2015	Mulgao	130
2015	Murda	174
2015	Nachinola	135
2015	Nadora	32
2015	Nagargao	16
2015	Nagoa (Bardez)	218
2015	Nagoa (Salcete)	671
2015	Naguem	26
2015	Nagvem	19
2015	Naneli	5
2015	Naquerim	10
2015	Narcalem	128
2015	Naroa (Bicholim)	130
2015	Navelim (CT) (salcete)	917
2015	Navelim (Tiswadi)	71
2015	Nerul	579
2015	Netorli	27
2015	Neura-O-Grande	80
2015	Neura-O-Pequeno	40
2015	Nuvem (CT)	399
2015	Odar	1
2015	Olaulim	7
2015	Ona	91
2015	Onda	225
2015	Orgao	354
2015	Orlim	100
2015	Oxel (Bardez)	290
2015	Ozorim	23
2015	Padeli	28
2015	Padi	12
2015	Pale (Bicholim)	215
2015	Pale (Mormugao)	59
2015	Pale (Satari)	19
2015	Paliem (Bardez)	164
2015	Paliem (Pernem)	91
2015	Panelim	12
2015	Panji M. Corp	1023
2015	Parcem	35
2015	Paroda	35
2015	Parra	348
2015	Penha-de-Franca	466
2015	Pernem	186
2015	Pilerne	263
2015	Piliem	59
2015	Piligao	85
2015	Pirla	5
2015	Pirna	84
2015	Pissurlem	57
2015	Podocem	10
2015	Poinguinim	150
2015	Pomburpa	41
2015	Ponchavadi	141
2015	Ponda (M CI)	553
2015	Ponolem	4
2015	Poriem	96
2015	Poroscodem	35
2015	Porteem	61
2015	Priol	196
2015	Punola	121
2015	Quedem	18
2015	Quela	101
2015	Quelossim	80
2015	Quepem (M CI)	203
2015	Querim (Pernem)	59
2015	Querim (Ponda)	253
2015	Querim (Satari)	17
2015	Quitol	13
2015	Rachol	56
2015	Raia	474
2015	Ravona	6
2015	Reis Magos	302
2015	Revora	69
2015	Rivona	156
2015	Rumbrem	50
2015	Saleli	38
2015	Salem	119
2015	Saligao	408
2015	Salvador do Mundo	206
2015	Sancoale	263
2015	Sancordem	47
2015	Sangod	56
2015	Sangolda	142
2015	Sanguem (M CI)	353
2015	Santona	89
2015	Sanvorcem	7
2015	Sanvordem (CT) (Sanguem)	125
2015	Sanvordem (Satari)	13
2015	Sao Jacinto Island	30
2015	Sao Jose de Areal (CT)	484
2015	Sarzora	139
2015	Satorem	1
2015	Savoi-Verem	210
2015	Seraulim	230
2015	Sernabatim	78
2015	Sigao	36
2015	Sigonem (Satari)	15
2015	Siolim	712
2015	Sircaim	100
2015	Siridao	246
2015	Sirigao	38
2015	Sirlim	22
2015	Siroda	332
2015	Siroli	5
2015	Sirvoi	77
2015	Socorro	447
2015	Sonus-Vonvoliem	2
2015	Surla (Bicholim)	243
2015	Surla (Dharbandora)	44
2015	Talaulim (Salcete)	327
2015	Talaulim (Tiswadi)	58
2015	Taleigao	894
2015	Tambocem	23
2015	Telaulim	60
2015	Tiloi	21
2015	Tiracol	22
2015	Tivim	323
2015	Tivrem	75
2015	Torxem	91
2015	Tuem	84
2015	Ucassaim	81
2015	Uguem (Pernem)	62
2015	Uguem (Sanguem)	123
2015	Undorna	3
2015	Usgao	35
2015	Ustem	20
2015	Utorda	113
2015	Vadi	8
2015	Vagurbem	35
2015	Vaguriem	7
2015	Vainguinim (Bicholim)	36
2015	Valpoi (M Cl)	203
2015	Vanelim	94
2015	Vantem	40
2015	Varca (CT)	475
2015	Varconda	42
2015	Velguem (Bicholim)	102
2015	Velguem (Satari)	8
2015	Velim	82
2015	Velinga	18
2015	Velsao	141
2015	Verla	404
2015	Verna	302
2015	Vichundrem	52
2015	Virdi	40
2015	Virona	54
2015	Volvoi	85
2015	Xeldem (CT)	238
2015	Xelopo-Buzruco	20
2015	Xelpem	3
2015	Xelvona	31
2015	Xic-Xelvona	3
2015	Zormen	9
2016	Adnem	85
2016	Adsulim	65
2016	Adwalpale	17
2016	Aglote	137
2016	Agonda	411
2016	Aldona	318
2016	Ambaulim	97
2016	Amona	143
2016	Anjuna	1163
2016	Aquem	13
2016	Arossim	276
2016	Arpora	254
2016	Assagao	532
2016	Assolda	227
2016	Assonora	226
2016	Avedem	182
2016	Bainguinim	18
2016	Bali	118
2016	Bandoli	123
2016	Bandora	151
2016	Barcem	77
2016	Bastora	210
2016	Bati	150
2016	Benaulim (CT)	319
2016	Bendordem	36
2016	Betalbetim	337
2016	Betora	320
2016	Betqui	3
2016	Borim	259
2016	Calangute	1320
2016	Calapor	48
2016	Calata	313
2016	Calem	283
2016	Calvim	37
2016	Camarconda	67
2016	Camurlim (Bardez)	207
2016	Cana	142
2016	Canacona (M CI)	1023
2016	Canacona (Panch)	480
2016	Canca	248
2016	Candepar	203
2016	Candolim	542
2016	Cansaulim	339
2016	Carambolim	27
2016	Cavelossim	1
2016	Cavorem	85
2016	Cavorim	2
2016	Cazur	72
2016	Chaifi	2
2016	Chicalim (CT)	234
2016	Chicolna	101
2016	Chorao	1
2016	Codar	78
2016	Codli	289
2016	Cola	326
2016	Colem	340
2016	Colomba	87
2016	Colva	25
2016	Colvale	514
2016	Comproi	33
2016	Conquirem	1
2016	Conxem	15
2016	Coranginim	20
2016	Cordem	74
2016	Corjuem	236
2016	Corla	11
2016	Corlim	22
2016	Cormonem	125
2016	Cortalim	609
2016	Costi	93
2016	Cotarlim	180
2016	Cotigao	9
2016	Cotombi (Quepem)	107
2016	Cuelim	166
2016	Cuncoliem	2
2016	Cuncolim (M CI)	10
2016	Cundaim	1
2016	Cuprem	66
2016	Curchorem-Cacora (M CI)	1368
2016	Curdi	18
2016	Curti	245
2016	Curtorim (CT)	27
2016	Cusmane	20
2016	Dabolim	655
2016	Daeo	108
2016	Darbandora	152
2016	Dargalim	2
2016	Davorlim	7
2016	Dongor	8
2016	Dongurli (Sanguem)	10
2016	Dramapur	7
2016	Dubal	87
2016	Duncolim	174
2016	Durbhat	128
2016	Fatorpa	106
2016	Gandaulim (Salcete)	67
2016	Gangem	10
2016	Gaodongrem	255
2016	Goa Velha (CT)	2
2016	Gocoldem	40
2016	Gonsua	98
2016	Guirim	406
2016	Ibrampur	22
2016	Issorcim	72
2016	Loliem	564
2016	Maina	45
2016	Majorda	353
2016	Malcopona	60
2016	Malpona	1
2016	Mangal	18
2016	Mapusa	2093
2016	Margao (M CI)	4206
2016	Marna	191
2016	Marra	219
2016	Maulinguem	68
2016	Melauli	3
2016	Moira	338
2016	Moisal	16
2016	Moitem	22
2016	Molcarnem	207
2016	Molem	173
2016	Morambi-O-Pequeno (Merces)	2
2016	Mormugao (CI)	2235
2016	Morpila	134
2016	Muguli	25
2016	Nachinola	196
2016	Nadora	123
2016	Nagoa (Bardez)	176
2016	Nagoa (Salcete)	15
2016	Nagvem	36
2016	Naiquinim	18
2016	Naquerim	45
2016	Navelim (CT) (salcete)	1122
2016	Nerul	501
2016	Netorli	230
2016	Nirancal	182
2016	Nundem	36
2016	Nuvem (CT)	11
2016	Odar	26
2016	Olaulim	69
2016	Oxel (Bardez)	340
2016	Padi	32
2016	Pale (Mormugao)	190
2016	Paliem (Bardez)	123
2016	Panji M. Corp	8
2016	Paroda	11
2016	Parra	348
2016	Patiem	40
2016	Penha-de-Franca	618
2016	Pilerne	438
2016	Piliem	90
2016	Pirla	46
2016	Pirna	197
2016	Poinguinim	642
2016	Pomburpa	104
2016	Ponchavadi	253
2016	Ponda (M CI)	858
2016	Ponolem	9
2016	Porteem	154
2016	Potrem	24
2016	Priol	203
2016	Punola	52
2016	Quedem	38
2016	Quela	159
2016	Quelossim	326
2016	Quepem (M CI)	451
2016	Quisconda	25
2016	Quitol	93
2016	Raia	3
2016	Reis Magos	538
2016	Revora	143
2016	Rivona	248
2016	Rumbrem	89
2016	Saligao	386
2016	Salvador do Mundo	477
2016	Sancoale	1171
2016	Sancordem	87
2016	Sangod	105
2016	Sangolda	209
2016	Sanguem (M CI)	498
2016	Santona	178
2016	Sanvordem (CT) (Sanguem)	214
2016	Sao Jacinto Island	18
2016	Sao Jose de Areal (CT)	6
2016	Seraulim	394
2016	Sernabatim	4
2016	Sigao	162
2016	Siolim	647
2016	Sircaim	288
2016	Siroda	690
2016	Sirvoi	212
2016	Socorro	744
2016	Sulcorna	36
2016	Surla (Dharbandora)	95
2016	Talaulim (Salcete)	27
2016	Telaulim	60
2016	Tiloi	84
2016	Tivim	749
2016	Ucassaim	76
2016	Uguem (Sanguem)	289
2016	Undorna	9
2016	Usgao	865
2016	Utorda	263
2016	Vadi	16
2016	Vanelim	268
2016	Velim	5
2016	Velinga	110
2016	Velsao	161
2016	Verla	406
2016	Verlem	33
2016	Verna	1
2016	Vichundrem	85
2016	Viliena	110
2016	Xeldem (CT)	715
2016	Xelpem	9
2016	Xelvona	51
2016	Xic-Xelvona	18
2016	Zanodem	39
2017	Adcolna	126
2017	Adnem	3
2017	Adsulim	101
2017	Advoi	12
2017	Adwalpale	151
2017	Agarvado	55
2017	Aglote	129
2017	Agonda	342
2017	Aldona	489
2017	Alorna	208
2017	Ambarim	13
2017	Ambaulim	135
2017	Ambedem	6
2017	Ambeli	4
2017	Ambelim	185
2017	Amberem	25
2017	Amona	77
2017	Amone	113
2017	Anjuna	1189
2017	Ansolem	14
2017	Aquem	505
2017	Arambol	662
2017	Arossim	284
2017	Arpora	347
2017	Assagao	778
2017	Assolda	158
2017	Assolna	330
2017	Assonora	356
2017	Aturli	61
2017	Avedem	112
2017	Azossim	55
2017	Bainguinim	142
2017	Bali	130
2017	Bambolim	328
2017	Bandoli	122
2017	Bandora	285
2017	Barcem	100
2017	Bastora	249
2017	Bati	83
2017	Batim	99
2017	Benaulim (CT)	2203
2017	Bendordem	9
2017	Betalbetim	348
2017	Betora	379
2017	Betqui	91
2017	Bicholim (M Cl)	1294
2017	Birondem	25
2017	Boma (Ponda)	289
2017	Borim	458
2017	Buimpal	69
2017	Calangute	1644
2017	Calapor	675
2017	Calata	215
2017	Calem	299
2017	Calvim	33
2017	Camarconda	42
2017	Camurlim (Bardez)	172
2017	Camurlim (Salcete)	246
2017	Cana	28
2017	Canacona (M CI)	1219
2017	Canacona (Panch)	396
2017	Canca	122
2017	Candepar	221
2017	Candola	198
2017	Candolim	695
2017	Cansarvornem	70
2017	Cansaulim	380
2017	Capao	8
2017	Caraim	56
2017	Carambolim	313
2017	Carambolim	313
2017	Carambolim-Bozruco	36
2017	Carambolim-Brama	10
2017	Caranzol (Satari)	61
2017	Carapur	384
2017	Carmona	356
2017	Casnem	28
2017	Cassabe de Sanquelim Arvalem	790
2017	Cavelossim	231
2017	Cavorem	18
2017	Cavorim	382
2017	Cazur	7
2017	Chandel	88
2017	Chandor	68
2017	Chicalim (CT)	170
2017	Chicolna	68
2017	Chimbel	179
2017	Chimbel	179
2017	Chinchinim (CT)	708
2017	Chopdem	83
2017	Chorao	338
2017	Choraundem	4
2017	Codal	12
2017	Codar	39
2017	Codiem	8
2017	Codli	251
2017	Cola	188
2017	Colem	524
2017	Colomba	120
2017	Colva	1069
2017	Colvale	367
2017	Compordem	69
2017	Comproi	7
2017	Conquirem	13
2017	Conxem	9
2017	Coranginim	26
2017	Cordem	94
2017	Corgao	461
2017	Corjuem	271
2017	Corlim	589
2017	Cormonem	83
2017	Cortalim	469
2017	Costi	68
2017	Cotarlim	144
2017	Cotigao	78
2017	Cotombi (Bicholim)	29
2017	Cotombi (Quepem)	61
2017	Cotorem	5
2017	Cudcem	19
2017	Cudnem	148
2017	Cudqui	47
2017	Cuelim	190
2017	Cujira	33
2017	Cumarconda	31
2017	Cumbari	11
2017	Cumbarjua	251
2017	Cuncoliem	131
2017	Cuncolim (M CI)	1292
2017	Cundaim	225
2017	Cuprem	76
2017	Curca	253
2017	Curchirem	100
2017	Curchorem-Cacora (M CI)	1459
2017	Curdi	4
2017	Curti	204
2017	Curtorim (CT)	1195
2017	Dabem	5
2017	Dabolim	365
2017	Daeo	125
2017	Damocem	26
2017	Darbandora	138
2017	Dargalim	328
2017	Davem	66
2017	Davorlim	680
2017	Deussua	149
2017	Dicarpale	266
2017	Dongurli (Sanguem)	1
2017	Dongurli (Satari)	72
2017	Dramapur	249
2017	Dubal	79
2017	Dumacem	21
2017	Duncolim	139
2017	Durbhat	105
2017	Durgawadi	171
2017	Edorem	1
2017	Ella	337
2017	Fatorpa	93
2017	Gancim	50
2017	Gandaulim (Salcete)	60
2017	Gandaulim (Tiswadi)	55
2017	Gangem	1
2017	Gaodongrem	221
2017	Goa Velha (CT)	815
2017	Goalim Moula	23
2017	Gocoldem	44
2017	Golauli	10
2017	Goltim	151
2017	Gonsua	82
2017	Gonteli	109
2017	Govanem	5
2017	Guirdolim	325
2017	Guirim	585
2017	Guleli	15
2017	Ibrampur	77
2017	Issorcim	69
2017	Ivrem-Buzruco	29
2017	Jua	53
2017	Latambarcem	379
2017	Loliem	329
2017	Loutulim	758
2017	Macasana	345
2017	Maem	523
2017	Maina	40
2017	Majorda	328
2017	Malar	61
2017	Malcopona	40
2017	Maloli	9
2017	Malpona	28
2017	Mandrem	1207
2017	Mandur	168
2017	Mangal	18
2017	Mapusa	1984
2017	Marcaim	500
2017	Margao (M CI)	3979
2017	Marna	177
2017	Marra	235
2017	Maulinguem	51
2017	Maulinguem North	109
2017	Mauzi	17
2017	Melauli	68
2017	Mencurem	51
2017	Mercurim	421
2017	Moira	492
2017	Moisal	12
2017	Moitem	34
2017	Molcarnem	158
2017	Molem	137
2017	Mopa	20
2017	Morambi-O-Grande (Merces)	178
2017	Morambi-O-Pequeno (Merces)	199
2017	Morjim	260
2017	Morlem	60
2017	Mormugao (CI)	1653
2017	Morpila	91
2017	Muguli	20
2017	Mulem	251
2017	Mulgao	170
2017	Murda	213
2017	Nachinola	184
2017	Nadora	103
2017	Nagargao	2
2017	Nagoa (Bardez)	244
2017	Nagoa (Salcete)	750
2017	Naguem	18
2017	Nagvem	24
2017	Naiquinim	63
2017	Naneli	1
2017	Nanorem	8
2017	Naquerim	21
2017	Narcalem	188
2017	Naroa (Bicholim)	56
2017	Naroa (Tiswadi)	49
2017	Navelim (CT) (salcete)	1101
2017	Navelim (Tiswadi)	65
2017	Nerul	541
2017	Netorli	462
2017	Neura-O-Grande	98
2017	Neura-O-Pequeno	52
2017	Nirancal	144
2017	Nundem	20
2017	Nuvem (CT)	1766
2017	Odar	55
2017	Olaulim	58
2017	Ona	75
2017	Onda	343
2017	Orgao	262
2017	Orlim	345
2017	Oxel (Bardez)	332
2017	Ozorim	95
2017	Padeli	41
2017	Padi	37
2017	Pale (Bicholim)	223
2017	Pale (Mormugao)	231
2017	Pale (Satari)	14
2017	Paliem (Bardez)	81
2017	Paliem (Pernem)	212
2017	Panelim	2
2017	Panji M. Corp	1070
2017	Parcem	240
2017	Paroda	154
2017	Parra	371
2017	Patiem	43
2017	Penha-de-Franca	521
2017	Pernem	487
2017	Pilerne	452
2017	Piliem	44
2017	Piligao	87
2017	Pirla	47
2017	Pirna	169
2017	Pissurlem	145
2017	Podocem	48
2017	Poinguinim	497
2017	Pomburpa	91
2017	Ponchavadi	396
2017	Ponda (M CI)	1414
2017	Ponocem	8
2017	Ponolem	49
2017	Poriem	239
2017	Poroscodem	89
2017	Porteem	101
2017	Priol	374
2017	Punola	26
2017	Quedem	31
2017	Quela	161
2017	Quelossim	149
2017	Quepem (M CI)	511
2017	Querim (Pernem)	143
2017	Querim (Ponda)	253
2017	Querim (Satari)	9
2017	Quisconda	1
2017	Quitol	96
2017	Rachol	130
2017	Raia	937
2017	Ravona	26
2017	Reis Magos	477
2017	Renovadi	1
2017	Revora	77
2017	Rivem	1
2017	Rivona	308
2017	Rumbrem	31
2017	Saleli	38
2017	Salem	170
2017	Saligao	523
2017	Salvador do Mundo	614
2017	Sancoale	1152
2017	Sancordem	74
2017	Sangod	84
2017	Sangolda	1455
2017	Sanguem (M CI)	404
2017	Santona	73
2017	Sanvorcem	8
2017	Sanvordem (CT) (Sanguem)	189
2017	Sanvordem (Satari)	55
2017	Sao Jacinto Island	25
2017	Sao Jose de Areal (CT)	1079
2017	Sarzora	103
2017	Satorem	2
2017	Savoi-Verem	221
2017	Seraulim	539
2017	Sernabatim	514
2017	Sigao	226
2017	Sigonem (Satari)	5
2017	Siolim	654
2017	Siranguli	2
2017	Sircaim	281
2017	Siridao	174
2017	Sirigao	33
2017	Sirlim	25
2017	Siroda	702
2017	Siroli	37
2017	Sirsodem	34
2017	Sirvoi	244
2017	Socorro	903
2017	Sonus-Vonvoliem	8
2017	Sulcorna	46
2017	Surla (Bicholim)	379
2017	Surla (Dharbandora)	56
2017	Surla (Satari)	1
2017	Talaulim (Salcete)	369
2017	Talaulim (Tiswadi)	6
2017	Taleigao	825
2017	Tambocem	24
2017	Telaulim	69
2017	Tiloi	37
2017	Tiracol	29
2017	Tivim	846
2017	Tivrem	89
2017	Torxem	201
2017	Tuem	17
2017	Ucassaim	78
2017	Uguem (Pernem)	84
2017	Uguem (Sanguem)	283
2017	Undorna	2
2017	Usgao	1040
2017	Ustem	37
2017	Utorda	262
2017	Vadi	2
2017	Vagurbem	32
2017	Vaguriem	22
2017	Vainguinim (Bicholim)	20
2017	Vainguinim (Satari)	4
2017	Valpoi (M Cl)	336
2017	Vanelim	199
2017	Vantem	10
2017	Varca (CT)	935
2017	Varconda	94
2017	Velguem (Bicholim)	69
2017	Velguem (Satari)	68
2017	Velim	284
2017	Velinga	105
2017	Velsao	194
2017	Verla	470
2017	Verlem	19
2017	Verna	1200
2017	Vichundrem	97
2017	Viliena	63
2017	Virdi	5
2017	Virona	125
2017	Volvoi	96
2017	Xeldem (CT)	656
2017	Xelopo-Buzruco	25
2017	Xelopo-Curdo	15
2017	Xelpem	16
2017	Xelvona	30
2017	Xic-Xelvona	3
2017	Zanodem	6
2017	Zormen	13
2018	Adcolna	94
2018	Adnem	95
2018	Adsulim	77
2018	Advoi	53
2018	Adwalpale	66
2018	Agarvado	74
2018	Aglote	72
2018	Agonda	470
2018	Aldona	741
2018	Alorna	223
2018	Ambarim	9
2018	Ambaulim	168
2018	Ambedem	8
2018	Ambeli	2
2018	Ambelim	19
2018	Amberem	35
2018	Amona	120
2018	Amone	122
2018	Anjuna	1476
2018	Ansolem	52
2018	Aquem	573
2018	Arambol	440
2018	Arossim	292
2018	Arpora	339
2018	Assagao	568
2018	Assodem	11
2018	Assolda	270
2018	Assolna	263
2018	Assonora	298
2018	Aturli	92
2018	Avedem	177
2018	Azossim	44
2018	Bainguinim	124
2018	Bali	189
2018	Bambolim	293
2018	Bandoli	154
2018	Bandora	466
2018	Barcem	97
2018	Bastora	183
2018	Bati	154
2018	Batim	34
2018	Benaulim (CT)	1528
2018	Bendordem	25
2018	Betalbetim	18
2018	Betora	515
2018	Betqui	90
2018	Bicholim (M Cl)	1158
2018	Birondem	45
2018	Boma (Ponda)	117
2018	Bombedem	1
2018	Borim	456
2018	Buimpal	110
2018	Calangute	1927
2018	Calapor	711
2018	Calem	161
2018	Calvim	51
2018	Camarconda	52
2018	Camurlim (Bardez)	284
2018	Camurlim (Salcete)	274
2018	Cana	135
2018	Canacona (M CI)	1282
2018	Canacona (Panch)	484
2018	Canca	217
2018	Candepar	268
2018	Candola	296
2018	Candolim	855
2018	Cansarvornem	90
2018	Cansaulim	343
2018	Capao	11
2018	Caraim	45
2018	Carambolim	358
2018	Carambolim-Bozruco	17
2018	Carambolim-Brama	51
2018	Caranzol (Satari)	73
2018	Carapur	351
2018	Carmona	376
2018	Casnem	15
2018	Cassabe de Sanquelim Arvalem	937
2018	Cavelossim	195
2018	Cavorem	70
2018	Cavorim	261
2018	Cazur	127
2018	Chandel	122
2018	Chandor	19
2018	Chicalim (CT)	282
2018	Chicolna	87
2018	Chimbel	309
2018	Chinchinim (CT)	653
2018	Chopdem	110
2018	Chorao	266
2018	Choraundem	21
2018	Codal	28
2018	Codar	68
2018	Codiem	23
2018	Codli	282
2018	Cola	414
2018	Colem	141
2018	Colomba	130
2018	Colvale	606
2018	Compordem	68
2018	Comproi	24
2018	Conquirem	19
2018	Conxem	21
2018	Coranginim	8
2018	Cordem	105
2018	Corgao	593
2018	Corjuem	413
2018	Corla	11
2018	Corlim	608
2018	Cormonem	70
2018	Cortalim	730
2018	Costi	11
2018	Cotarlim	153
2018	Cotigao	113
2018	Cotombi (Bicholim)	88
2018	Cotombi (Quepem)	116
2018	Cotorem	25
2018	Cudcem	43
2018	Cudnem	157
2018	Cudqui	45
2018	Cuelim	120
2018	Cujira	6
2018	Cumarconda	67
2018	Cumbarjua	143
2018	Cuncoliem	81
2018	Cuncolim (M CI)	1318
2018	Cundaim	209
2018	Cuprem	31
2018	Curca	212
2018	Curchirem	111
2018	Curchorem-Cacora (M CI)	1413
2018	Curdi	4
2018	Curti	306
2018	Curtorim (CT)	942
2018	Cusmane	19
2018	Dabem	13
2018	Dabolim	820
2018	Daeo	150
2018	Damocem	33
2018	Darbandora	226
2018	Dargalim	407
2018	Davem	31
2018	Davorlim	700
2018	Derodem	18
2018	Deussua	192
2018	Dicarpale	270
2018	Dongor	8
2018	Dongurli (Sanguem)	8
2018	Dongurli (Satari)	87
2018	Dramapur	231
2018	Dubal	60
2018	Dumacem	26
2018	Durbhat	127
2018	Durgawadi	29
2018	Edorem	10
2018	Ella	301
2018	Fatorpa	133
2018	Gancim	18
2018	Gandaulim (Tiswadi)	78
2018	Gangem	33
2018	Gaodongrem	283
2018	Goa Velha (CT)	617
2018	Goalim Moula	58
2018	Gocoldem	46
2018	Golauli	25
2018	Goltim	129
2018	Gonsua	1
2018	Gonteli	154
2018	Govanem	24
2018	Guirdolim	237
2018	Guirim	533
2018	Guleli	48
2018	Ibrampur	41
2018	Issorcim	94
2018	Ivrem-Buzruco	26
2018	Jua	93
2018	Latambarcem	410
2018	Loliem	542
2018	Loutulim	613
2018	Macasana	189
2018	Maem	601
2018	Maina	70
2018	Majorda	21
2018	Malar	57
2018	Malcopona	23
2018	Maloli	45
2018	Malpona	29
2018	Mandrem	870
2018	Mandur	146
2018	Mangal	30
2018	Mapusa	2161
2018	Marcaim	473
2018	Margao (M CI)	5197
2018	Marna	220
2018	Marra	277
2018	Maulinguem	7
2018	Maulinguem North	149
2018	Mauzi	82
2018	Melauli	125
2018	Mencurem	84
2018	Mercurim	376
2018	Moira	380
2018	Moisal	6
2018	Moitem	52
2018	Molcarnem	196
2018	Molem	101
2018	Mopa	77
2018	Morambi-O-Grande (Merces)	672
2018	Morambi-O-Pequeno (Merces)	203
2018	Morjim	506
2018	Morlem	55
2018	Mormugao (CI)	1610
2018	Morpila	95
2018	Muguli	20
2018	Mulem	106
2018	Mulgao	288
2018	Murda	44
2018	Nachinola	223
2018	Nadora	163
2018	Nagargao	34
2018	Nagoa (Bardez)	269
2018	Nagoa (Salcete)	580
2018	Naguem	87
2018	Nagvem	71
2018	Naiquinim	37
2018	Naneli	11
2018	Nanorem	16
2018	Naquerim	77
2018	Narcalem	210
2018	Naroa (Bicholim)	102
2018	Naroa (Tiswadi)	51
2018	Navelim (CT) (salcete)	1289
2018	Navelim (Tiswadi)	63
2018	Nerul	456
2018	Netorli	79
2018	Neura-O-Grande	57
2018	Neura-O-Pequeno	1
2018	Nirancal	190
2018	Nundem	22
2018	Nuvem (CT)	22
2018	Odar	21
2018	Olaulim	53
2018	Ona	143
2018	Onda	441
2018	Orgao	259
2018	Orlim	252
2018	Oxel (Bardez)	285
2018	Ozorim	73
2018	Padeli	61
2018	Padi	58
2018	Pale (Bicholim)	197
2018	Pale (Mormugao)	195
2018	Pale (Satari)	33
2018	Paliem (Bardez)	152
2018	Paliem (Pernem)	135
2018	Panelim	66
2018	Panji M. Corp	1263
2018	Parcem	188
2018	Paroda	169
2018	Parra	416
2018	Penha-de-Franca	552
2018	Pernem	610
2018	Pilerne	501
2018	Piliem	93
2018	Piligao	197
2018	Pirla	53
2018	Pirna	193
2018	Pissurlem	192
2018	Podocem	51
2018	Poinguinim	641
2018	Pomburpa	102
2018	Ponchavadi	387
2018	Ponda (M CI)	1224
2018	Ponocem	30
2018	Ponolem	17
2018	Poriem	189
2018	Poroscodem	90
2018	Porteem	163
2018	Priol	471
2018	Punola	58
2018	Quedem	47
2018	Quela	242
2018	Quelossim	454
2018	Quepem (M CI)	751
2018	Querim (Pernem)	154
2018	Querim (Ponda)	227
2018	Querim (Satari)	42
2018	Quisconda	10
2018	Quitol	117
2018	Rachol	100
2018	Raia	765
2018	Ravona	74
2018	Reis Magos	401
2018	Renovadi	11
2018	Revora	187
2018	Rivem	10
2018	Rivona	182
2018	Rumbrem	116
2018	Saleli	51
2018	Salem	215
2018	Saligao	642
2018	Salvador do Mundo	668
2018	Sancoale	1476
2018	Sancordem	21
2018	Sangod	57
2018	Sangolda	256
2018	Sanguem (M CI)	457
2018	Santona	109
2018	Sanvorcem	44
2018	Sanvordem (CT) (Sanguem)	221
2018	Sanvordem (Satari)	65
2018	Sao Jacinto Island	24
2018	Sao Jose de Areal (CT)	1012
2018	Sarzora	82
2018	Satorem	13
2018	Satrem	16
2018	Savoi-Verem	228
2018	Seraulim	18
2018	Sernabatim	32
2018	Sigao	133
2018	Sigonem (Satari)	25
2018	Siolim	813
2018	Siranguli	7
2018	Sircaim	277
2018	Siridao	139
2018	Sirigao	84
2018	Sirlim	20
2018	Siroda	1154
2018	Siroli	36
2018	Sirsodem	19
2018	Sirvoi	401
2018	Socorro	1074
2018	Sonal	46
2018	Sonus-Vonvoliem	16
2018	Sulcorna	78
2018	Surla (Bicholim)	290
2018	Surla (Dharbandora)	35
2018	Surla (Satari)	21
2018	Talaulim (Salcete)	320
2018	Talaulim (Tiswadi)	89
2018	Taleigao	724
2018	Tambocem	28
2018	Telaulim	93
2018	Tiloi	91
2018	Tiracol	18
2018	Tivim	989
2018	Tivrem	113
2018	Torxem	204
2018	Tuem	112
2018	Ucassaim	89
2018	Uguem (Pernem)	66
2018	Uguem (Sanguem)	325
2018	Undorna	13
2018	Usgao	1336
2018	Ustem	72
2018	Utorda	102
2018	Vadi	24
2018	Vagurbem	51
2018	Vaguriem	23
2018	Vainguinim (Bicholim)	61
2018	Valpoi (M Cl)	461
2018	Vanelim	4
2018	Vantem	67
2018	Varca (CT)	833
2018	Varconda	85
2018	Velguem (Bicholim)	126
2018	Velguem (Satari)	64
2018	Velim	430
2018	Velinga	138
2018	Velsao	215
2018	Verla	510
2018	Verlem	23
2018	Verna	240
2018	Vichundrem	69
2018	Viliena	98
2018	Virdi	40
2018	Virona	95
2018	Volvoi	72
2018	Xeldem (CT)	739
2018	Xelopo-Buzruco	37
2018	Xelopo-Curdo	19
2018	Xelpem	11
2018	Xelvona	86
2018	Xic-Xelvona	28
2018	Zanodem	22
2018	Zormen	21
2019	Adcolna	80
2019	Adnem	106
2019	Adsulim	96
2019	Adwalpale	117
2019	Agarvado	79
2019	Aglote	150
2019	Agonda	415
2019	Aldona	343
2019	Alorna	324
2019	Ambarim	9
2019	Ambaulim	180
2019	Ambelim	260
2019	Amberem	42
2019	Amona	154
2019	Amone	240
2019	Anjuna	821
2019	Aquem	684
2019	Arambol	701
2019	Arossim	279
2019	Arpora	129
2019	Assagao	424
2019	Assolda	205
2019	Assolna	285
2019	Assonora	112
2019	Aturli	82
2019	Avedem	185
2019	Azossim	61
2019	Bainguinim	203
2019	Bali	97
2019	Bambolim	257
2019	Bandoli	122
2019	Bandora	387
2019	Barcem	77
2019	Bastora	119
2019	Bati	143
2019	Batim	105
2019	Benaulim (CT)	2064
2019	Bendordem	35
2019	Betalbetim	1262
2019	Betora	504
2019	Betqui	119
2019	Bicholim (M Cl)	1152
2019	Boma (Ponda)	247
2019	Borim	536
2019	Calangute	692
2019	Calapor	783
2019	Calata	529
2019	Calem	128
2019	Calvim	30
2019	Camarconda	75
2019	Camurlim (Bardez)	127
2019	Camurlim (Salcete)	342
2019	Cana	235
2019	Canacona (M CI)	473
2019	Canacona (Panch)	478
2019	Canca	85
2019	Candepar	285
2019	Candola	473
2019	Candolim	401
2019	Cansarvornem	190
2019	Cansaulim	299
2019	Capao	11
2019	Caraim	56
2019	Carambolim	426
2019	Carapur	493
2019	Carmona	440
2019	Casnem	51
2019	Cassabe de Sanquelim Arvalem	1030
2019	Cavelossim	211
2019	Cavorem	51
2019	Cavorim	414
2019	Cazur	143
2019	Chaifi	2
2019	Chandel	90
2019	Chandor	92
2019	Chicalim (CT)	231
2019	Chicolna	100
2019	Chimbel	274
2019	Chinchinim (CT)	564
2019	Chopdem	81
2019	Chorao	331
2019	Codar	93
2019	Codli	292
2019	Cola	351
2019	Colem	266
2019	Colomba	114
2019	Colva	1877
2019	Colvale	231
2019	Comproi	26
2019	Conxem	25
2019	Coranginim	10
2019	Cordem	36
2019	Corgao	582
2019	Corjuem	144
2019	Corla	2
2019	Corlim	616
2019	Cormonem	103
2019	Cortalim	511
2019	Costi	51
2019	Cotarlim	245
2019	Cotigao	85
2019	Cotombi (Bicholim)	47
2019	Cotombi (Quepem)	105
2019	Cudnem	201
2019	Cuelim	154
2019	Cujira	89
2019	Cumbari	1
2019	Cumbarjua	262
2019	Cuncoliem	128
2019	Cuncolim (M CI)	2037
2019	Cundaim	312
2019	Cuprem	67
2019	Curca	193
2019	Curchirem	185
2019	Curchorem-Cacora (M CI)	47
2019	Curdi	10
2019	Curti	321
2019	Curtorim (CT)	1479
2019	Cusmane	24
2019	Dabolim	725
2019	Daeo	159
2019	Darbandora	195
2019	Dargalim	546
2019	Davorlim	915
2019	Deussua	176
2019	Dicarpale	265
2019	Dongor	2
2019	Dongurli (Sanguem)	4
2019	Dramapur	269
2019	Dubal	51
2019	Dumacem	35
2019	Duncolim	342
2019	Durbhat	161
2019	Durgawadi	141
2019	Ella	305
2019	Fatorpa	106
2019	Gancim	64
2019	Gandaulim (Salcete)	185
2019	Gandaulim (Tiswadi)	79
2019	Gangem	31
2019	Gaodongrem	363
2019	Goa Velha (CT)	788
2019	Goalim Moula	24
2019	Gocoldem	20
2019	Goltim	152
2019	Gonsua	214
2019	Guirdolim	433
2019	Guirim	227
2019	Ibrampur	116
2019	Issorcim	54
2019	Jua	123
2019	Latambarcem	647
2019	Loliem	493
2019	Loutulim	766
2019	Macasana	347
2019	Maem	713
2019	Maina	33
2019	Majorda	798
2019	Malar	106
2019	Malcopona	50
2019	Mandrem	780
2019	Mandur	133
2019	Mangal	33
2019	Mapusa	742
2019	Marcaim	438
2019	Margao (M CI)	5000
2019	Marna	216
2019	Marra	108
2019	Maulinguem	4
2019	Maulinguem North	154
2019	Melauli	2
2019	Mencurem	51
2019	Mercurim	477
2019	Moira	156
2019	Moisal	22
2019	Moitem	3
2019	Molcarnem	208
2019	Molem	142
2019	Mopa	94
2019	Morambi-O-Grande (Merces)	638
2019	Morambi-O-Pequeno (Merces)	216
2019	Morjim	426
2019	Mormugao (CI)	1591
2019	Morpila	134
2019	Muguli	33
2019	Mulem	283
2019	Mulgao	344
2019	Murda	216
2019	Nachinola	90
2019	Nadora	43
2019	Nagoa (Bardez)	127
2019	Nagoa (Salcete)	837
2019	Nagvem	47
2019	Naiquinim	40
2019	Naquerim	42
2019	Narcalem	419
2019	Naroa (Bicholim)	122
2019	Naroa (Tiswadi)	52
2019	Navelim (CT) (salcete)	1289
2019	Navelim (Tiswadi)	115
2019	Nerul	158
2019	Netorli	184
2019	Neura-O-Grande	59
2019	Neura-O-Pequeno	57
2019	Nirancal	133
2019	Nundem	17
2019	Nuvem (CT)	1625
2019	Odar	34
2019	Olaulim	47
2019	Ona	146
2019	Onda	5
2019	Orgao	323
2019	Orlim	313
2019	Oxel (Bardez)	104
2019	Ozorim	61
2019	Padi	47
2019	Pale (Bicholim)	50
2019	Pale (Mormugao)	191
2019	Paliem (Bardez)	65
2019	Paliem (Pernem)	154
2019	Panelim	73
2019	Panji M. Corp	1000
2019	Parcem	300
2019	Paroda	202
2019	Parra	175
2019	Patiem	6
2019	Penha-de-Franca	150
2019	Pernem	457
2019	Pilerne	193
2019	Piliem	121
2019	Piligao	261
2019	Pirla	54
2019	Pirna	27
2019	Podocem	1
2019	Poinguinim	628
2019	Pomburpa	63
2019	Ponchavadi	341
2019	Ponda (M CI)	1144
2019	Ponolem	1
2019	Poriem	3
2019	Poroscodem	80
2019	Porteem	174
2019	Potrem	19
2019	Priol	480
2019	Punola	24
2019	Quedem	16
2019	Quela	283
2019	Quelossim	451
2019	Quepem (M CI)	471
2019	Querim (Pernem)	166
2019	Querim (Ponda)	170
2019	Quisconda	28
2019	Quitol	114
2019	Rachol	135
2019	Raia	1088
2019	Reis Magos	136
2019	Renovadi	17
2019	Revora	83
2019	Rivona	237
2019	Rumbrem	51
2019	Salem	258
2019	Saligao	445
2019	Salvador do Mundo	197
2019	Sancoale	1260
2019	Sancordem	100
2019	Sangod	141
2019	Sangolda	143
2019	Sanguem (M CI)	531
2019	Santona	216
2019	Sanvordem (CT) (Sanguem)	190
2019	Sao Jacinto Island	27
2019	Sao Jose de Areal (CT)	1355
2019	Sarzora	136
2019	Savoi-Verem	169
2019	Seraulim	1031
2019	Sernabatim	538
2019	Sigao	111
2019	Siolim	464
2019	Sircaim	81
2019	Siridao	237
2019	Sirigao	107
2019	Sirlim	31
2019	Siroda	917
2019	Sirvoi	337
2019	Socorro	395
2019	Sulcorna	52
2019	Surla (Bicholim)	375
2019	Surla (Dharbandora)	102
2019	Talaulim (Salcete)	451
2019	Talaulim (Tiswadi)	92
2019	Taleigao	775
2019	Tambocem	32
2019	Telaulim	122
2019	Tiloi	81
2019	Tiracol	28
2019	Tivim	321
2019	Tivrem	92
2019	Torxem	181
2019	Tudou	2
2019	Tuem	159
2019	Ucassaim	29
2019	Uguem (Pernem)	75
2019	Uguem (Sanguem)	329
2019	Undorna	1
2019	Usgao	1259
2019	Utorda	454
2019	Vadi	36
2019	Vagurbem	33
2019	Vainguinim (Bicholim)	33
2019	Vanelim	623
2019	Varca (CT)	993
2019	Varconda	126
2019	Velguem (Bicholim)	87
2019	Velim	429
2019	Velinga	147
2019	Velsao	134
2019	Verla	356
2019	Verlem	12
2019	Verna	1029
2019	Vichundrem	94
2019	Viliena	79
2019	Virdi	61
2019	Virona	133
2019	Volvoi	45
2019	Xeldem (CT)	675
2019	Xelpem	4
2019	Xelvona	55
2019	Xic-Xelvona	23
2019	Zanodem	46

## Sheet: fig_s4
Vacc_status	ownership	confinement_detail	confinement	value
Vaccinated	Owned	Always confined	Confined	16.5142
Vaccinated	Owned	Always roaming	Roaming	9.32781
Vaccinated	Owned	Sometimes roaming	Roaming	26.1864
Vaccinated	Unowned	Always roaming	Roaming	47.9716

## Sheet: fig_s5
year	survey_type	vacc_coverage
2019	All dogs	67.3077
2019	Roaming dogs	46.3415
2019	All dogs	78.3439
2019	Roaming dogs	37.5
2019	All dogs	71.3483
2019	Roaming dogs	62.6016
2019	All dogs	62.7273
2019	Roaming dogs	26.9231
2019	All dogs	70.1754
2019	Roaming dogs	37.1429
2019	All dogs	46
2019	Roaming dogs	32.1429
2019	All dogs	76.0417
2019	Roaming dogs	61.5385
2019	All dogs	76.4706
2019	Roaming dogs	73.6111
2019	All dogs	55.3846
2019	Roaming dogs	39.3939
2019	All dogs	78.9474
2019	Roaming dogs	71.4286
2019	All dogs	83.5052
2019	Roaming dogs	68
2019	All dogs	78.7234
2019	Roaming dogs	61.1111
2019	All dogs	84.3373
2019	Roaming dogs	65.7143
2019	All dogs	69.2308
2019	Roaming dogs	48.1481
2019	All dogs	79.1908
2019	Roaming dogs	61.3636
2019	All dogs	83.75
2019	Roaming dogs	27.2727
2019	All dogs	83.6957
2019	Roaming dogs	75.5102
2019	All dogs	85.3659
2019	Roaming dogs	68.9655
2019	All dogs	79.3478
2019	Roaming dogs	64.2857
2019	All dogs	82.9457
2019	Roaming dogs	72.5
2019	All dogs	100
2019	Roaming dogs	100
2019	All dogs	63.8298
2019	Roaming dogs	55.1724
2019	All dogs	68.2927
2019	Roaming dogs	28.5714
2019	All dogs	76.5217
2019	Roaming dogs	66.6667
2019	All dogs	82.6667
2019	Roaming dogs	78.1818
2019	All dogs	65.2632
2019	Roaming dogs	42.8571
2019	All dogs	87.9699
2019	Roaming dogs	82.6087
2019	All dogs	73.2558
2019	Roaming dogs	22.2222
2019	All dogs	90.1408
2019	Roaming dogs	60
2019	All dogs	87.6923
2019	Roaming dogs	60
2019	All dogs	75.6303
2019	Roaming dogs	50
2019	All dogs	87.9195
2019	Roaming dogs	78.2609
2019	All dogs	95.5556
2019	Roaming dogs	91.3043
2019	All dogs	83.3333
2019	Roaming dogs	78.5714
2019	All dogs	79.3103
2019	Roaming dogs	73.3333
2019	All dogs	70.4918
2019	Roaming dogs	57.5
2019	All dogs	82.9114
2019	Roaming dogs	74.4444
2019	All dogs	86.8421
2019	Roaming dogs	66.6667
2019	All dogs	83.3333
2019	Roaming dogs	70
2019	All dogs	87.8378
2019	Roaming dogs	66.6667
2019	All dogs	81.6667
2019	Roaming dogs	54.5455
2019	All dogs	94.2308
2019	Roaming dogs	100
2019	All dogs	69.697
2019	Roaming dogs	50
2019	All dogs	71.4286
2019	Roaming dogs	33.3333
2019	All dogs	75
2019	Roaming dogs	50
2019	All dogs	76.7857
2019	Roaming dogs	45.4545
2019	All dogs	78.8462
2019	Roaming dogs	75
2019	All dogs	57.1429
2019	Roaming dogs	50
2019	All dogs	32.4675
2019	Roaming dogs	14.7059
2019	All dogs	59.5506
2019	Roaming dogs	27.2727
2019	All dogs	52.8302
2019	Roaming dogs	39.1304
2019	All dogs	81.3953
2019	Roaming dogs	50
2019	All dogs	70
2019	Roaming dogs	33.3333
2019	All dogs	69.6429
2019	Roaming dogs	47.0588
2019	All dogs	62.069
2019	Roaming dogs	55.5556
2019	All dogs	63.6364
2019	Roaming dogs	50
2019	All dogs	63.6364
2019	Roaming dogs	71.4286
2019	All dogs	36.1702
2019	Roaming dogs	34.1463
2019	All dogs	47.2727
2019	Roaming dogs	38.2353
2019	All dogs	44.2623
2019	Roaming dogs	18.1818
2019	All dogs	74.3363
2019	Roaming dogs	64.3836
2019	All dogs	100
2019	Roaming dogs	100
2019	All dogs	90.5263
2019	Roaming dogs	76.4706
2019	All dogs	93.8776
2019	Roaming dogs	70
2019	All dogs	92.0635
2019	Roaming dogs	83.3333
2019	All dogs	89.6226
2019	Roaming dogs	88.8889
2019	All dogs	94.1748
2019	Roaming dogs	0
2019	All dogs	94.7368
2019	Roaming dogs	80
2019	All dogs	87.7778
2019	Roaming dogs	90
2019	All dogs	83.0986
2019	Roaming dogs	22.2222
2019	All dogs	91.7808
2019	Roaming dogs	81.8182
2019	All dogs	85.8696
2019	Roaming dogs	76.9231
2019	All dogs	94.8276
2019	Roaming dogs	77.7778
2019	All dogs	89.7436
2019	Roaming dogs	50
2019	All dogs	84.9315
2019	Roaming dogs	65.2174
2019	All dogs	92.4051
2019	Roaming dogs	88.3721
2019	All dogs	87.6712
2019	Roaming dogs	66.6667
2019	All dogs	75.6098
2019	Roaming dogs	65.9574
2019	All dogs	97.5904
2019	Roaming dogs	100
2019	All dogs	53.0303
2019	Roaming dogs	53.7736
2019	All dogs	81.6514
2019	Roaming dogs	53.8462
2019	All dogs	68.6957
2019	Roaming dogs	55.5556
2019	All dogs	80.7018
2019	Roaming dogs	56.25
2019	All dogs	75
2019	Roaming dogs	57.1429
2019	All dogs	78.7037
2019	Roaming dogs	73.0769
2019	All dogs	48.9796
2019	Roaming dogs	7.69231
2019	All dogs	76.9784
2019	Roaming dogs	45.1613
2019	All dogs	86.9565
2019	Roaming dogs	80
2019	All dogs	84
2019	Roaming dogs	65
2019	All dogs	77.9528
2019	Roaming dogs	56.5217
2019	All dogs	77.0492
2019	Roaming dogs	28.5714
2019	All dogs	90.9091
2019	Roaming dogs	71.4286
2019	All dogs	80.6122
2019	Roaming dogs	59.0909
2019	All dogs	81.3953
2019	Roaming dogs	57.1429
2019	All dogs	85.9649
2019	Roaming dogs	58.0645
2019	All dogs	76.1905
2019	Roaming dogs	57.1429
2019	All dogs	75.7143
2019	Roaming dogs	52.1739
2019	All dogs	90.625
2019	Roaming dogs	100
2019	All dogs	92.5926
2019	Roaming dogs	100
2019	All dogs	89.4737
2019	Roaming dogs	57.1429
2019	All dogs	77.4648
2019	Roaming dogs	42.8571
2019	All dogs	85.7143
2019	Roaming dogs	66.6667
2019	All dogs	87.5
2019	Roaming dogs	66.6667
2019	All dogs	77.4648
2019	Roaming dogs	62.069
2019	All dogs	80.5556
2019	Roaming dogs	71.4286
2019	All dogs	74.6479
2019	Roaming dogs	42.3077
2019	All dogs	66.6667
2019	Roaming dogs	56.25
2019	All dogs	62.2378
2019	Roaming dogs	50
2019	All dogs	72.2222
2019	Roaming dogs	37.5
2019	All dogs	80
2019	Roaming dogs	66.6667
2019	All dogs	79.0323
2019	Roaming dogs	60.8696
2019	All dogs	65.2174
2019	Roaming dogs	48.6486
2019	All dogs	78.4615
2019	Roaming dogs	72
2019	All dogs	80.4348
2019	Roaming dogs	66.6667
2019	All dogs	73.7705
2019	Roaming dogs	64.1026
2019	All dogs	70.1493
2019	Roaming dogs	50
2019	All dogs	87.5
2019	Roaming dogs	79.1667
2019	All dogs	81.8182
2019	Roaming dogs	75.8621
2019	All dogs	88.8889
2019	Roaming dogs	81.25
2019	All dogs	77.6699
2019	Roaming dogs	58.6207
2019	All dogs	72.4138
2019	Roaming dogs	55.3191
2019	All dogs	77.4648
2019	Roaming dogs	62.069
2019	All dogs	70.1299
2019	Roaming dogs	52.7778
2019	All dogs	76.7442
2019	Roaming dogs	52.9412
2019	All dogs	81.1321
2019	Roaming dogs	62.1622
2018	All dogs	80.315
2018	Roaming dogs	60.6061
2018	All dogs	82.9268
2018	Roaming dogs	50
2018	All dogs	80.3571
2018	Roaming dogs	60.8696
2018	All dogs	89.4737
2018	Roaming dogs	77.7778
2018	All dogs	85.7143
2018	Roaming dogs	80
2018	All dogs	86.6667
2018	Roaming dogs	50
2018	All dogs	84.7059
2018	Roaming dogs	75
2018	All dogs	91.7647
2018	Roaming dogs	88.2353
2018	All dogs	94.4444
2018	Roaming dogs	82.3529
2018	All dogs	93.3333
2018	Roaming dogs	66.6667
2018	All dogs	87.5
2018	Roaming dogs	37.5
2018	All dogs	89.4737
2018	Roaming dogs	57.1429
2018	All dogs	78.2178
2018	Roaming dogs	51.6129
2018	All dogs	64.9485
2018	Roaming dogs	40
2018	All dogs	86.5672
2018	Roaming dogs	71.4286
2018	All dogs	68.4783
2018	Roaming dogs	51.0204
2018	All dogs	72.3404
2018	Roaming dogs	53.4483
2018	All dogs	87.0968
2018	Roaming dogs	60
2018	All dogs	70.4
2018	Roaming dogs	61.6279
2018	All dogs	68.6567
2018	Roaming dogs	57.6923
2018	All dogs	64.4068
2018	Roaming dogs	45.1613
2018	All dogs	67.6471
2018	Roaming dogs	43.2432
2018	All dogs	93.3333
2018	Roaming dogs	0
2018	All dogs	82.7586
2018	Roaming dogs	25
2018	All dogs	80.3279
2018	Roaming dogs	18.1818
2018	All dogs	81.25
2018	Roaming dogs	NA
2018	All dogs	91.1765
2018	Roaming dogs	0
2018	All dogs	74.359
2018	Roaming dogs	33.3333
2018	All dogs	71.4286
2018	Roaming dogs	52.1739
2018	All dogs	69.863
2018	Roaming dogs	40
2018	All dogs	71.6981
2018	Roaming dogs	50
2018	All dogs	65.4545
2018	Roaming dogs	56.0976
2018	All dogs	72.2222
2018	Roaming dogs	62.5
2018	All dogs	61.9048
2018	Roaming dogs	0
2018	All dogs	55.3191
2018	Roaming dogs	50
2018	All dogs	72.4138
2018	Roaming dogs	60
2018	All dogs	80
2018	Roaming dogs	50
2018	All dogs	80
2018	Roaming dogs	60
2018	All dogs	61.5385
2018	Roaming dogs	58
2018	All dogs	68.3544
2018	Roaming dogs	59.5238
2018	All dogs	61.5385
2018	Roaming dogs	27.2727
2018	All dogs	66.3043
2018	Roaming dogs	59.0164
2018	All dogs	78.7879
2018	Roaming dogs	25
2018	All dogs	85.5932
2018	Roaming dogs	65.625
2018	All dogs	81.1321
2018	Roaming dogs	76.1905
2018	All dogs	77.2727
2018	Roaming dogs	28.5714
2018	All dogs	83.0508
2018	Roaming dogs	83.3333
2018	All dogs	69.8413
2018	Roaming dogs	63.4146
2018	All dogs	71.3483
2018	Roaming dogs	58.427
2018	All dogs	78.8235
2018	Roaming dogs	45.2381
2018	All dogs	68.9655
2018	Roaming dogs	26.6667
2018	All dogs	66.1765
2018	Roaming dogs	0
2018	All dogs	81.8182
2018	Roaming dogs	NA
2018	All dogs	84.9558
2018	Roaming dogs	38.4615
2018	All dogs	87.6543
2018	Roaming dogs	65
2018	All dogs	81.9444
2018	Roaming dogs	47.7273
2018	All dogs	56.8966
2018	Roaming dogs	28.5714
2018	All dogs	64.7059
2018	Roaming dogs	14.2857
2018	All dogs	75.2475
2018	Roaming dogs	44.8276
2018	All dogs	73
2018	Roaming dogs	50
2018	All dogs	71.0526
2018	Roaming dogs	29.1667
2018	All dogs	75.6098
2018	Roaming dogs	62.5
2018	All dogs	73.0496
2018	Roaming dogs	51.8519
2018	All dogs	80.203
2018	Roaming dogs	34.2105
2018	All dogs	73.913
2018	Roaming dogs	18.1818
2018	All dogs	74.1379
2018	Roaming dogs	48.8889
2018	All dogs	83.2258
2018	Roaming dogs	65.2174
2018	All dogs	81.6393
2018	Roaming dogs	53.125
2018	All dogs	65.2174
2018	Roaming dogs	26.4706
2018	All dogs	78.1513
2018	Roaming dogs	33.3333
2018	All dogs	84.4156
2018	Roaming dogs	52.9412
2018	All dogs	87.1287
2018	Roaming dogs	63.1579
2018	All dogs	69.2308
2018	Roaming dogs	55.3191
2018	All dogs	72.0721
2018	Roaming dogs	58.4906
2018	All dogs	85.3448
2018	Roaming dogs	70.2703
2018	All dogs	77.4566
2018	Roaming dogs	71.6981
2018	All dogs	74.4681
2018	Roaming dogs	67.6471
2018	All dogs	68.4211
2018	Roaming dogs	53.8462
2018	All dogs	78.0822
2018	Roaming dogs	50
2018	All dogs	72.3757
2018	Roaming dogs	62.1053
2018	All dogs	72.7273
2018	Roaming dogs	58
2018	All dogs	82.2222
2018	Roaming dogs	57.1429
2018	All dogs	77.6119
2018	Roaming dogs	40.9091
2018	All dogs	73.6842
2018	Roaming dogs	62.963
2018	All dogs	74.6667
2018	Roaming dogs	56
2018	All dogs	72.8155
2018	Roaming dogs	61.9048
2018	All dogs	69.7674
2018	Roaming dogs	20
2018	All dogs	66.6667
2018	Roaming dogs	40.9091
2018	All dogs	71.8182
2018	Roaming dogs	53.8462
2018	All dogs	86.5169
2018	Roaming dogs	66.6667
2018	All dogs	66.6667
2018	Roaming dogs	38.4615
2018	All dogs	79.0541
2018	Roaming dogs	30.4348
2018	All dogs	76.259
2018	Roaming dogs	53.2258
2018	All dogs	60
2018	Roaming dogs	60
2018	All dogs	75
2018	Roaming dogs	64
2018	All dogs	72.6415
2018	Roaming dogs	64.2857
2018	All dogs	58.2278
2018	Roaming dogs	0
2018	All dogs	64.7059
2018	Roaming dogs	25
2018	All dogs	83.8235
2018	Roaming dogs	50
2018	All dogs	73.8095
2018	Roaming dogs	65.2174
2018	All dogs	75.5906
2018	Roaming dogs	42.3077
2018	All dogs	82.0513
2018	Roaming dogs	37.5
2018	All dogs	69.5238
2018	Roaming dogs	59.2105
2018	All dogs	62.5
2018	Roaming dogs	62.5
2018	All dogs	46.4789
2018	Roaming dogs	45.7143
2018	All dogs	75.8065
2018	Roaming dogs	69.2308
2018	All dogs	54.9107
2018	Roaming dogs	29.8387
2018	All dogs	75.4545
2018	Roaming dogs	52.6316
2018	All dogs	62.2807
2018	Roaming dogs	41.1215
2018	All dogs	70.2128
2018	Roaming dogs	40
2018	All dogs	78.125
2018	Roaming dogs	54.1667
2018	All dogs	68.75
2018	Roaming dogs	43.9024
2018	All dogs	75.3623
2018	Roaming dogs	46.4286
2018	All dogs	66.3043
2018	Roaming dogs	36.3636
2018	All dogs	58.0645
2018	Roaming dogs	42.8571
2018	All dogs	64.486
2018	Roaming dogs	55.8442
2018	All dogs	71.345
2018	Roaming dogs	51.2821
2018	All dogs	81.4815
2018	Roaming dogs	77.7778
2018	All dogs	51.8519
2018	Roaming dogs	18.75
2018	All dogs	50
2018	Roaming dogs	41.6667
2018	All dogs	67.052
2018	Roaming dogs	50.6329
2018	All dogs	76.9231
2018	Roaming dogs	31.5789
2018	All dogs	79.3103
2018	Roaming dogs	65
2018	All dogs	85.7143
2018	Roaming dogs	40
2018	All dogs	79.661
2018	Roaming dogs	26.3158
2018	All dogs	74.1007
2018	Roaming dogs	22.7273
2018	All dogs	60.8696
2018	Roaming dogs	50
2018	All dogs	77.7202
2018	Roaming dogs	54.5455
2018	All dogs	82.6923
2018	Roaming dogs	72.7273
2018	All dogs	70.7865
2018	Roaming dogs	55.102
2018	All dogs	62.3377
2018	Roaming dogs	44.4444
2018	All dogs	50.5376
2018	Roaming dogs	45.0704
2018	All dogs	50.3704
2018	Roaming dogs	26.3889
2018	All dogs	78.8889
2018	Roaming dogs	63.1579
2018	All dogs	65.1163
2018	Roaming dogs	47.5
2018	All dogs	72.4638
2018	Roaming dogs	59.5238
2018	All dogs	74.0741
2018	Roaming dogs	69.5652
2018	All dogs	66.0194
2018	Roaming dogs	37.8378
2018	All dogs	81.25
2018	Roaming dogs	73.6842
2018	All dogs	73.1959
2018	Roaming dogs	37.5
2018	All dogs	74.0741
2018	Roaming dogs	27.2727
2018	All dogs	73.4848
2018	Roaming dogs	41.4634
2018	All dogs	75.6757
2018	Roaming dogs	50
2018	All dogs	76.6667
2018	Roaming dogs	65.625
2018	All dogs	79.4872
2018	Roaming dogs	0
2018	All dogs	84.4444
2018	Roaming dogs	58.3333
2018	All dogs	59.5745
2018	Roaming dogs	28.5714
2018	All dogs	75
2018	Roaming dogs	66.6667
2018	All dogs	76.9231
2018	Roaming dogs	57.1429
2018	All dogs	84.2105
2018	Roaming dogs	36.3636
2018	All dogs	79.5918
2018	Roaming dogs	48.3333
2018	All dogs	77.7778
2018	Roaming dogs	68
2018	All dogs	66
2018	Roaming dogs	35.4839
2018	All dogs	59.1837
2018	Roaming dogs	57.1429
2018	All dogs	84.7826
2018	Roaming dogs	40
2018	All dogs	58.8235
2018	Roaming dogs	20
2018	All dogs	70.9677
2018	Roaming dogs	33.3333
2018	All dogs	64.2045
2018	Roaming dogs	37.3134
2018	All dogs	89.4737
2018	Roaming dogs	80
2018	All dogs	71.0526
2018	Roaming dogs	56.25
2018	All dogs	80.3279
2018	Roaming dogs	75
2018	All dogs	76.4331
2018	Roaming dogs	46.3415
2018	All dogs	66.6667
2018	Roaming dogs	53.7037
2018	All dogs	63.1579
2018	Roaming dogs	66.6667
2018	All dogs	56.6667
2018	Roaming dogs	56.6667
2018	All dogs	73.6264
2018	Roaming dogs	50
2018	All dogs	69.8413
2018	Roaming dogs	50
2018	All dogs	72.1519
2018	Roaming dogs	40
2018	All dogs	76.9231
2018	Roaming dogs	66.6667
2018	All dogs	79.1304
2018	Roaming dogs	60
2018	All dogs	72.449
2018	Roaming dogs	48.3871
2018	All dogs	85.7143
2018	Roaming dogs	73.0769
2018	All dogs	82.5581
2018	Roaming dogs	81.25
2018	All dogs	62.5
2018	Roaming dogs	55
2018	All dogs	88.5714
2018	Roaming dogs	66.6667
2018	All dogs	81.3953
2018	Roaming dogs	48.9362
2018	All dogs	78.9474
2018	Roaming dogs	50
2018	All dogs	71.4286
2018	Roaming dogs	55.5556
2018	All dogs	80.7692
2018	Roaming dogs	60
2018	All dogs	69.8413
2018	Roaming dogs	41.9355
2018	All dogs	71.4286
2018	Roaming dogs	64.2857
2018	All dogs	70.5882
2018	Roaming dogs	25
2018	All dogs	90.2439
2018	Roaming dogs	100
2018	All dogs	84.4444
2018	Roaming dogs	33.3333
2018	All dogs	75.4386
2018	Roaming dogs	70
2018	All dogs	72.8682
2018	Roaming dogs	53.125
2018	All dogs	73.8462
2018	Roaming dogs	58.6207
2018	All dogs	80
2018	Roaming dogs	68.1818
2018	All dogs	75.4717
2018	Roaming dogs	62
2018	All dogs	68.8172
2018	Roaming dogs	45.4545
2018	All dogs	90
2018	Roaming dogs	50
2018	All dogs	83.3333
2018	Roaming dogs	50
2018	All dogs	82.8571
2018	Roaming dogs	66.6667
2018	All dogs	70.339
2018	Roaming dogs	63.4146
2018	All dogs	73.913
2018	Roaming dogs	33.3333
2018	All dogs	73.5849
2018	Roaming dogs	70
2018	All dogs	62.5
2018	Roaming dogs	46.4286
2018	All dogs	79.1667
2018	Roaming dogs	38.4615
2018	All dogs	69.5652
2018	Roaming dogs	50
2018	All dogs	66.6667
2018	Roaming dogs	60.7143
2018	All dogs	68.8
2018	Roaming dogs	51.7241
2018	All dogs	68.5714
2018	Roaming dogs	68.1818
2018	All dogs	87.1795
2018	Roaming dogs	62.5
2018	All dogs	62.5
2018	Roaming dogs	44.4444
2018	All dogs	73.0769
2018	Roaming dogs	63.4146
2018	All dogs	64.7059
2018	Roaming dogs	50
2018	All dogs	81.7073
2018	Roaming dogs	57.1429
2018	All dogs	35.4167
2018	Roaming dogs	38.4615
2018	All dogs	70.4545
2018	Roaming dogs	60
2018	All dogs	57.8947
2018	Roaming dogs	22.2222
2018	All dogs	65.7143
2018	Roaming dogs	0
2018	All dogs	69.5652
2018	Roaming dogs	60
2018	All dogs	84.2105
2018	Roaming dogs	62.5
2018	All dogs	87.5
2018	Roaming dogs	75
2018	All dogs	78.8732
2018	Roaming dogs	66.6667
2018	All dogs	72.8477
2018	Roaming dogs	52.9412
2018	All dogs	87.6106
2018	Roaming dogs	52.6316
2018	All dogs	81.8182
2018	Roaming dogs	100
2018	All dogs	84.6154
2018	Roaming dogs	75
2018	All dogs	82.0896
2018	Roaming dogs	59.0909
2018	All dogs	59.4937
2018	Roaming dogs	47.619
2018	All dogs	87.8788
2018	Roaming dogs	71.4286
2018	All dogs	74.4681
2018	Roaming dogs	60
2018	All dogs	80.5556
2018	Roaming dogs	NA
2018	All dogs	75
2018	Roaming dogs	86.6667
2018	All dogs	32.5581
2018	Roaming dogs	0
2018	All dogs	78.9474
2018	Roaming dogs	60
2018	All dogs	68.4211
2018	Roaming dogs	50
2018	All dogs	78.7234
2018	Roaming dogs	53.3333
2018	All dogs	85
2018	Roaming dogs	57.1429
2018	All dogs	73.8095
2018	Roaming dogs	72.2222
2018	All dogs	63.6364
2018	Roaming dogs	44.7368
2018	All dogs	61.1111
2018	Roaming dogs	11.1111
2018	All dogs	90.9091
2018	Roaming dogs	76.9231
2018	All dogs	89.4737
2018	Roaming dogs	100
2018	All dogs	65.3846
2018	Roaming dogs	NA
2018	All dogs	76.9231
2018	Roaming dogs	57.8947
2018	All dogs	86.0759
2018	Roaming dogs	69.697
2018	All dogs	70.3704
2018	Roaming dogs	57.1429
2018	All dogs	76.9231
2018	Roaming dogs	46.1538
2018	All dogs	76.1438
2018	Roaming dogs	38.2353
2018	All dogs	82.716
2018	Roaming dogs	56
2018	All dogs	95.2381
2018	Roaming dogs	100
2018	All dogs	71.6981
2018	Roaming dogs	11.7647
2018	All dogs	36.1111
2018	Roaming dogs	35.2941
2018	All dogs	70.8333
2018	Roaming dogs	54.5455
2018	All dogs	75
2018	Roaming dogs	67.7419
2018	All dogs	57.8947
2018	Roaming dogs	27.2727
2018	All dogs	68.75
2018	Roaming dogs	38.4615
2018	All dogs	60.4651
2018	Roaming dogs	35.5556
2018	All dogs	50
2018	Roaming dogs	16.6667
2018	All dogs	55.814
2018	Roaming dogs	50
2018	All dogs	77.7778
2018	Roaming dogs	73.3333
2018	All dogs	70.2703
2018	Roaming dogs	18.1818
2018	All dogs	54.8387
2018	Roaming dogs	25
2018	All dogs	69.8795
2018	Roaming dogs	0
2018	All dogs	75.2809
2018	Roaming dogs	64.7059
2018	All dogs	75.5319
2018	Roaming dogs	0
2018	All dogs	73.6842
2018	Roaming dogs	55.5556
2018	All dogs	60.8696
2018	Roaming dogs	38.0952
2018	All dogs	48.6486
2018	Roaming dogs	0
2018	All dogs	71.0526
2018	Roaming dogs	0
2018	All dogs	70.3947
2018	Roaming dogs	55.1724
2018	All dogs	64.3902
2018	Roaming dogs	30.9091
2018	All dogs	81.1688
2018	Roaming dogs	78.5714
2018	All dogs	69.5652
2018	Roaming dogs	40
2018	All dogs	75.4717
2018	Roaming dogs	72
2018	All dogs	76.8116
2018	Roaming dogs	20
2018	All dogs	55.914
2018	Roaming dogs	31.9149
2018	All dogs	66.6667
2018	Roaming dogs	41.6667
2018	All dogs	75.7576
2018	Roaming dogs	57.7778
2018	All dogs	90.9091
2018	Roaming dogs	100
2018	All dogs	83.7838
2018	Roaming dogs	66.6667
2018	All dogs	85.9375
2018	Roaming dogs	80
2018	All dogs	82.7586
2018	Roaming dogs	30
2018	All dogs	40.9396
2018	Roaming dogs	16.6667
2018	All dogs	45.6522
2018	Roaming dogs	33.3333
2018	All dogs	62.069
2018	Roaming dogs	44.4444
2018	All dogs	60.5505
2018	Roaming dogs	18.1818
2018	All dogs	52.0833
2018	Roaming dogs	0
2018	All dogs	42.8571
2018	Roaming dogs	24.2424
2018	All dogs	63.7681
2018	Roaming dogs	28.5714
2018	All dogs	51.25
2018	Roaming dogs	8.33333
2018	All dogs	52.439
2018	Roaming dogs	45.4545
2018	All dogs	64.4068
2018	Roaming dogs	16.6667
2018	All dogs	52.381
2018	Roaming dogs	NA
2018	All dogs	70.4225
2018	Roaming dogs	16.6667
2018	All dogs	40.7407
2018	Roaming dogs	34.6939
2018	All dogs	30.7692
2018	Roaming dogs	20.4545
2018	All dogs	23.6364
2018	Roaming dogs	19.6078
2018	All dogs	56.5789
2018	Roaming dogs	45.614
2018	All dogs	69.7674
2018	Roaming dogs	59.375
2018	All dogs	69.1781
2018	Roaming dogs	59.4059
2018	All dogs	67.1875
2018	Roaming dogs	43.75
2018	All dogs	75.1678
2018	Roaming dogs	65.0602
2018	All dogs	70.073
2018	Roaming dogs	60.7143
2018	All dogs	81.8182
2018	Roaming dogs	65
2018	All dogs	74.2424
2018	Roaming dogs	66.6667
2018	All dogs	75.5556
2018	Roaming dogs	60.8696
2018	All dogs	64.5161
2018	Roaming dogs	43.75
2018	All dogs	51.9481
2018	Roaming dogs	17.3913
2018	All dogs	54.5455
2018	Roaming dogs	0
2018	All dogs	57.8947
2018	Roaming dogs	0
2018	All dogs	40
2018	Roaming dogs	11.1111
2018	All dogs	71.4286
2018	Roaming dogs	50
2018	All dogs	34.0659
2018	Roaming dogs	25
2018	All dogs	52.5
2018	Roaming dogs	27.5862
2018	All dogs	54.1667
2018	Roaming dogs	20
2018	All dogs	40.9091
2018	Roaming dogs	0
2018	All dogs	32.2581
2018	Roaming dogs	33.3333
2018	All dogs	40.2685
2018	Roaming dogs	24.3243
2018	All dogs	31.3725
2018	Roaming dogs	28.125
2018	All dogs	59.0909
2018	Roaming dogs	5.26316
2018	All dogs	79.4118
2018	Roaming dogs	42.8571
2018	All dogs	51.3158
2018	Roaming dogs	47.0588
2018	All dogs	43.0435
2018	Roaming dogs	42.515
2018	All dogs	33.8583
2018	Roaming dogs	27.6596
2018	All dogs	47.0588
2018	Roaming dogs	25.3968
2018	All dogs	46.9697
2018	Roaming dogs	21.9512
2018	All dogs	64.1026
2018	Roaming dogs	35.7143
2018	All dogs	51.8519
2018	Roaming dogs	41.6667
2018	All dogs	41.3793
2018	Roaming dogs	14.2857
2018	All dogs	37.5
2018	Roaming dogs	20.3125
2018	All dogs	46.789
2018	Roaming dogs	25.8065
2018	All dogs	45.5446
2018	Roaming dogs	28.8889
2018	All dogs	66.6667
2018	Roaming dogs	61.1111
2018	All dogs	56.5217
2018	Roaming dogs	52.381
2018	All dogs	0
2018	Roaming dogs	0
2018	All dogs	49.5575
2018	Roaming dogs	41.2698
2018	All dogs	48.3333
2018	Roaming dogs	28.5714
2018	All dogs	66.6667
2018	Roaming dogs	57.4074
2018	All dogs	81.2081
2018	Roaming dogs	71.7172
2018	All dogs	20
2018	Roaming dogs	7.69231
2018	All dogs	37.3626
2018	Roaming dogs	23.3333
2018	All dogs	66.6667
2018	Roaming dogs	53.5714
2018	All dogs	50
2018	Roaming dogs	0
2018	All dogs	70.9677
2018	Roaming dogs	60.9756
2018	All dogs	72.1212
2018	Roaming dogs	66.9065
2018	All dogs	49.0909
2018	Roaming dogs	34.7826
2018	All dogs	71.9298
2018	Roaming dogs	65.9091
2018	All dogs	71.5232
2018	Roaming dogs	60.5505
2018	All dogs	44.2308
2018	Roaming dogs	38.0952
2018	All dogs	73.1707
2018	Roaming dogs	66.6667
2018	All dogs	74.6377
2018	Roaming dogs	65.2632
2018	All dogs	51.7241
2018	Roaming dogs	33.3333
2018	All dogs	45.6522
2018	Roaming dogs	44.4444
2018	All dogs	54.5455
2018	Roaming dogs	28.5714
2018	All dogs	58.0645
2018	Roaming dogs	38.0952
2018	All dogs	71.1864
2018	Roaming dogs	51.5152
2018	All dogs	40.9091
2018	Roaming dogs	31.25
2018	All dogs	67.3203
2018	Roaming dogs	51.9608
2018	All dogs	70.7317
2018	Roaming dogs	59.4203
2018	All dogs	47.2222
2018	Roaming dogs	51.5625
2018	All dogs	48.9362
2018	Roaming dogs	25
2018	All dogs	58.0645
2018	Roaming dogs	29.4118
2018	All dogs	76.1905
2018	Roaming dogs	61.1111
2018	All dogs	63.1579
2018	Roaming dogs	46.1538
2018	All dogs	51.9802
2018	Roaming dogs	41.1348
2018	All dogs	30.2632
2018	Roaming dogs	6.97674
2018	All dogs	80.6931
2018	Roaming dogs	75.817
2018	All dogs	68.0851
2018	Roaming dogs	50.8475
2018	All dogs	29.3233
2018	Roaming dogs	16.092
2018	All dogs	52.381
2018	Roaming dogs	38.4615
2018	All dogs	76.8293
2018	Roaming dogs	67.2414
2018	All dogs	48.8636
2018	Roaming dogs	48.4848
2018	All dogs	78.866
2018	Roaming dogs	72.2973
2018	All dogs	77
2018	Roaming dogs	72.6027
2018	All dogs	57.8313
2018	Roaming dogs	19.2308
2018	All dogs	63.1579
2018	Roaming dogs	66.6667
2018	All dogs	65.5738
2018	Roaming dogs	46.1538
2018	All dogs	61.2903
2018	Roaming dogs	57.1429
2018	All dogs	76.9231
2018	Roaming dogs	67.6471
2018	All dogs	81.6092
2018	Roaming dogs	76.5625
2018	All dogs	80.9524
2018	Roaming dogs	76.6667
2018	All dogs	43.75
2018	Roaming dogs	32.1429
2018	All dogs	33.3333
2018	Roaming dogs	25
2018	All dogs	74.0741
2018	Roaming dogs	60.6061
2018	All dogs	67.3684
2018	Roaming dogs	28.5714
2018	All dogs	33.7209
2018	Roaming dogs	21.0526
2018	All dogs	81.6327
2018	Roaming dogs	73.5294
2018	All dogs	82.3529
2018	Roaming dogs	33.3333
2018	All dogs	77.4194
2018	Roaming dogs	68.1818
2018	All dogs	78.4314
2018	Roaming dogs	64.5161
2018	All dogs	37.5
2018	Roaming dogs	5
2018	All dogs	75.3086
2018	Roaming dogs	62.5
2018	All dogs	74.6032
2018	Roaming dogs	53.8462
2018	All dogs	74.6269
2018	Roaming dogs	59.5238
2018	All dogs	37.8641
2018	Roaming dogs	23.9437
2018	All dogs	59.0909
2018	Roaming dogs	45.8333
2018	All dogs	77.7778
2018	Roaming dogs	65.0794
2018	All dogs	47.3684
2018	Roaming dogs	36.6667
2018	All dogs	78.0488
2018	Roaming dogs	70.8333
2018	All dogs	53.1915
2018	Roaming dogs	46.1538
2018	All dogs	56.962
2018	Roaming dogs	42.1053
2018	All dogs	74.5098
2018	Roaming dogs	60
2018	All dogs	72.7273
2018	Roaming dogs	58.3333
2018	All dogs	17.8571
2018	Roaming dogs	17.8571
2018	All dogs	56.8182
2018	Roaming dogs	34.4828
2018	All dogs	78.4946
2018	Roaming dogs	50
2018	All dogs	89.7727
2018	Roaming dogs	47.0588
2018	All dogs	56.5217
2018	Roaming dogs	49.0196
2018	All dogs	54.386
2018	Roaming dogs	67.6471
2018	All dogs	83.8095
2018	Roaming dogs	40
2018	All dogs	96.1039
2018	Roaming dogs	50
2018	All dogs	76.7442
2018	Roaming dogs	62.069
2018	All dogs	67.6471
2018	Roaming dogs	53.3333
2018	All dogs	96.9072
2018	Roaming dogs	76.9231
2018	All dogs	80.8081
2018	Roaming dogs	50
2018	All dogs	43.3333
2018	Roaming dogs	24.1379
2018	All dogs	88.2353
2018	Roaming dogs	55.5556
2018	All dogs	91.3043
2018	Roaming dogs	66.6667
2018	All dogs	86.0465
2018	Roaming dogs	42.8571
2018	All dogs	79.7297
2018	Roaming dogs	36.3636
2018	All dogs	68.8525
2018	Roaming dogs	36.3636
2018	All dogs	77.5862
2018	Roaming dogs	58.8235
2018	All dogs	87.3016
2018	Roaming dogs	56.25
2018	All dogs	30.8271
2018	Roaming dogs	14.8148
2018	All dogs	67.5325
2018	Roaming dogs	30.7692
2018	All dogs	91.2281
2018	Roaming dogs	69.2308
2018	All dogs	65.9574
2018	Roaming dogs	33.3333
2018	All dogs	77.5862
2018	Roaming dogs	33.3333
2018	All dogs	68.4211
2018	Roaming dogs	33.3333
2018	All dogs	57.3333
2018	Roaming dogs	42.5
2018	All dogs	54.3478
2018	Roaming dogs	25
2018	All dogs	73.8462
2018	Roaming dogs	31.25
2018	All dogs	43.3333
2018	Roaming dogs	27.2727
2018	All dogs	55.4054
2018	Roaming dogs	22.8571
2018	All dogs	67.6471
2018	Roaming dogs	25
2018	All dogs	43.4783
2018	Roaming dogs	43.4783
2018	All dogs	62.069
2018	Roaming dogs	36
2018	All dogs	72.8395
2018	Roaming dogs	48.3871
2018	All dogs	64.7059
2018	Roaming dogs	58.0645
2018	All dogs	68.2353
2018	Roaming dogs	36.6667
2018	All dogs	89.1304
2018	Roaming dogs	83.871
2018	All dogs	50.4274
2018	Roaming dogs	24.2424
2018	All dogs	62.7907
2018	Roaming dogs	36.8421
2018	All dogs	68.0851
2018	Roaming dogs	62.963
2018	All dogs	54.8077
2018	Roaming dogs	26.8293
2018	All dogs	68.6275
2018	Roaming dogs	54.5455
2018	All dogs	75.5556
2018	Roaming dogs	59.2593
2018	All dogs	37.2881
2018	Roaming dogs	22.5806
2018	All dogs	58.8235
2018	Roaming dogs	37.5
2018	All dogs	71.4286
2018	Roaming dogs	62.6866
2018	All dogs	25.3968
2018	Roaming dogs	15.4545
2018	All dogs	68.75
2018	Roaming dogs	45.8333
2018	All dogs	48
2018	Roaming dogs	26.087
2018	All dogs	66.6667
2018	Roaming dogs	55.5556
2018	All dogs	56.4103
2018	Roaming dogs	29.1667
2018	All dogs	48.5437
2018	Roaming dogs	29.7297
2018	All dogs	68.5185
2018	Roaming dogs	50
2018	All dogs	69.1589
2018	Roaming dogs	50
2018	All dogs	47.0588
2018	Roaming dogs	18.8679
2018	All dogs	55.5556
2018	Roaming dogs	44.1176
2018	All dogs	66.6667
2018	Roaming dogs	58.6957
2018	All dogs	40
2018	Roaming dogs	33.3333
2018	All dogs	56.5217
2018	Roaming dogs	56.5217
2018	All dogs	59.1549
2018	Roaming dogs	43.2432
2018	All dogs	81.8182
2018	Roaming dogs	60
2018	All dogs	73.2673
2018	Roaming dogs	48.9362
2018	All dogs	58.8235
2018	Roaming dogs	15
2018	All dogs	80.7229
2018	Roaming dogs	42.8571
2018	All dogs	70.4545
2018	Roaming dogs	18.1818
2018	All dogs	77.0115
2018	Roaming dogs	55.5556
2018	All dogs	74.0741
2018	Roaming dogs	64.2857
2018	All dogs	72.973
2018	Roaming dogs	52.381
2018	All dogs	68.2927
2018	Roaming dogs	44.8276
2018	All dogs	48.3871
2018	Roaming dogs	16.6667
2018	All dogs	85.2941
2018	Roaming dogs	60
2018	All dogs	72.8814
2018	Roaming dogs	54.5455
2018	All dogs	81.0526
2018	Roaming dogs	52.9412
2018	All dogs	80.1802
2018	Roaming dogs	58.6957
2018	All dogs	84.375
2018	Roaming dogs	69.697
2018	All dogs	76.9231
2018	Roaming dogs	67.4419
2018	All dogs	65.6716
2018	Roaming dogs	47.0588
2018	All dogs	64.1509
2018	Roaming dogs	10
2018	All dogs	81.2081
2018	Roaming dogs	37.931
2018	All dogs	70.5882
2018	Roaming dogs	51.4286
2018	All dogs	81.3187
2018	Roaming dogs	56.7568
2018	All dogs	87.3563
2018	Roaming dogs	64.5161
2018	All dogs	66.6667
2018	Roaming dogs	26.3158
2018	All dogs	73.0769
2018	Roaming dogs	41.1765
2018	All dogs	68.2796
2018	Roaming dogs	32.7273
2018	All dogs	68.0556
2018	Roaming dogs	60.4938
2018	All dogs	75.5814
2018	Roaming dogs	43.3333
2018	All dogs	72.4138
2018	Roaming dogs	60.9756
2018	All dogs	80.8989
2018	Roaming dogs	57.8947
2018	All dogs	62.5
2018	Roaming dogs	52.381
2018	All dogs	72.8
2018	Roaming dogs	61.5385
2018	All dogs	81.4286
2018	Roaming dogs	65.2174
2018	All dogs	66.6667
2018	Roaming dogs	35
2018	All dogs	54.8387
2018	Roaming dogs	52.6316
2018	All dogs	81.8182
2018	Roaming dogs	73.2558
2018	All dogs	76.8116
2018	Roaming dogs	60.6061
2018	All dogs	62.5
2018	Roaming dogs	59.6491
2018	All dogs	72.4638
2018	Roaming dogs	55
2018	All dogs	75.2941
2018	Roaming dogs	58.3333
2018	All dogs	71.2644
2018	Roaming dogs	63.9344
2018	All dogs	72.7891
2018	Roaming dogs	12.5
2018	All dogs	75.3623
2018	Roaming dogs	75
2018	All dogs	76.5432
2018	Roaming dogs	66
2018	All dogs	82.0513
2018	Roaming dogs	66.6667
2018	All dogs	59.1549
2018	Roaming dogs	41.0256
2018	All dogs	67.8261
2018	Roaming dogs	67.5439
2018	All dogs	54.0984
2018	Roaming dogs	54.0984
2018	All dogs	82.8571
2018	Roaming dogs	75
2018	All dogs	77.7778
2018	Roaming dogs	73.6842
2018	All dogs	76.7442
2018	Roaming dogs	76
2018	All dogs	76.6234
2018	Roaming dogs	50
2018	All dogs	80.9524
2018	Roaming dogs	58.6207
2018	All dogs	73.4177
2018	Roaming dogs	62.7907
2018	All dogs	68.3168
2018	Roaming dogs	42.4242
2018	All dogs	81.7352
2018	Roaming dogs	74.7664
2017	All dogs	63.8889
2017	Roaming dogs	50
2017	All dogs	71.7949
2017	Roaming dogs	62.7451
2017	All dogs	62.963
2017	Roaming dogs	64
2017	All dogs	73.0769
2017	Roaming dogs	37.5
2017	All dogs	62.7119
2017	Roaming dogs	25.9259
2017	All dogs	83.3333
2017	Roaming dogs	69.697
2017	All dogs	68.1818
2017	Roaming dogs	50
2017	All dogs	80
2017	Roaming dogs	58.3333
2017	All dogs	80
2017	Roaming dogs	61.5385
2017	All dogs	67.7966
2017	Roaming dogs	42.8571
2017	All dogs	71.4286
2017	Roaming dogs	47.2222
2017	All dogs	82
2017	Roaming dogs	52.6316
2017	All dogs	80.4348
2017	Roaming dogs	68.1818
2017	All dogs	63.2911
2017	Roaming dogs	23.0769
2017	All dogs	84.3478
2017	Roaming dogs	62.963
2017	All dogs	70
2017	Roaming dogs	46.1538
2017	All dogs	83.3333
2017	Roaming dogs	57.6923
2017	All dogs	84.3137
2017	Roaming dogs	45.4545
2017	All dogs	81.4815
2017	Roaming dogs	33.3333
2017	All dogs	80
2017	Roaming dogs	25
2017	All dogs	72.7273
2017	Roaming dogs	54.5455
2017	All dogs	59.2593
2017	Roaming dogs	58.4906
2017	All dogs	79.0123
2017	Roaming dogs	55.5556
2017	All dogs	78.4483
2017	Roaming dogs	67.6471
2017	All dogs	70.4918
2017	Roaming dogs	57.8947
2017	All dogs	86.5385
2017	Roaming dogs	80
2017	All dogs	70.9091
2017	Roaming dogs	68.0851
2017	All dogs	87.0968
2017	Roaming dogs	62.5
2017	All dogs	75.5
2017	Roaming dogs	62.9921
2017	All dogs	67.7966
2017	Roaming dogs	8.33333
2017	All dogs	58.6207
2017	Roaming dogs	56
2017	All dogs	62.2642
2017	Roaming dogs	47.0588
2017	All dogs	81.9444
2017	Roaming dogs	62.5
2017	All dogs	76.4706
2017	Roaming dogs	75
2017	All dogs	59.375
2017	Roaming dogs	54.1667
2017	All dogs	68.6567
2017	Roaming dogs	65.5738
2017	All dogs	78.8732
2017	Roaming dogs	68.0328
2017	All dogs	60.3774
2017	Roaming dogs	19.0476
2017	All dogs	76.9231
2017	Roaming dogs	50
2017	All dogs	72.8111
2017	Roaming dogs	57.3643
2017	All dogs	73.913
2017	Roaming dogs	61.5385
2017	All dogs	80.3636
2017	Roaming dogs	60.7843
2017	All dogs	88.8889
2017	Roaming dogs	76.9231
2017	All dogs	69.3878
2017	Roaming dogs	44.1176
2017	All dogs	73.8739
2017	Roaming dogs	51.6667
2017	All dogs	86.9565
2017	Roaming dogs	70.8333
2017	All dogs	87.7193
2017	Roaming dogs	81.6667
2017	All dogs	80.7143
2017	Roaming dogs	85.1064
2017	All dogs	77.8351
2017	Roaming dogs	61.2245
2017	All dogs	66
2017	Roaming dogs	63.6364
2017	All dogs	91.1111
2017	Roaming dogs	55.5556
2017	All dogs	80.5556
2017	Roaming dogs	74.5455
2017	All dogs	74.7619
2017	Roaming dogs	72.0497
2017	All dogs	81.4815
2017	Roaming dogs	73.6842
2017	All dogs	82
2017	Roaming dogs	57.1429
2017	All dogs	87.5
2017	Roaming dogs	83.3333
2017	All dogs	84.4444
2017	Roaming dogs	78.7402
2017	All dogs	86.6667
2017	Roaming dogs	84.6154
2017	All dogs	56.25
2017	Roaming dogs	37.5
2017	All dogs	71.875
2017	Roaming dogs	64.7059
2017	All dogs	80.2817
2017	Roaming dogs	75
2017	All dogs	85.5422
2017	Roaming dogs	82.6087
2017	All dogs	67.1642
2017	Roaming dogs	52.5
2017	All dogs	57.8947
2017	Roaming dogs	51.5152
2017	All dogs	56.4516
2017	Roaming dogs	57.8947
2017	All dogs	47.2222
2017	Roaming dogs	32.4675
2017	All dogs	80.8824
2017	Roaming dogs	75
2017	All dogs	84.4828
2017	Roaming dogs	82
2017	All dogs	79.3478
2017	Roaming dogs	67.3077
2017	All dogs	62.2951
2017	Roaming dogs	53.3333
2017	All dogs	59.0164
2017	Roaming dogs	66.6667
2017	All dogs	52.9412
2017	Roaming dogs	50
2017	All dogs	84.375
2017	Roaming dogs	77.7778
2017	All dogs	86.8852
2017	Roaming dogs	83.6735
2017	All dogs	82.3529
2017	Roaming dogs	76
2017	All dogs	69.2308
2017	Roaming dogs	68.3333
2017	All dogs	63.5945
2017	Roaming dogs	44.6602
2017	All dogs	69.3878
2017	Roaming dogs	62.5
2017	All dogs	61.7978
2017	Roaming dogs	54.9296
2017	All dogs	77.7778
2017	Roaming dogs	68.75
2017	All dogs	77.7778
2017	Roaming dogs	0
2017	All dogs	79.0123
2017	Roaming dogs	75
2017	All dogs	82.9545
2017	Roaming dogs	78.5714
2017	All dogs	81.4815
2017	Roaming dogs	80
2017	All dogs	89.071
2017	Roaming dogs	87.5
2017	All dogs	70.1613
2017	Roaming dogs	63.5417
2017	All dogs	72.3077
2017	Roaming dogs	60.9756
2017	All dogs	84.0909
2017	Roaming dogs	78.9474
2017	All dogs	76.6667
2017	Roaming dogs	65
2017	All dogs	60
2017	Roaming dogs	38.4615
2017	All dogs	86.087
2017	Roaming dogs	84.466
2017	All dogs	70
2017	Roaming dogs	53.8462
2017	All dogs	76.5957
2017	Roaming dogs	40
2017	All dogs	44.1176
2017	Roaming dogs	42.1053
2017	All dogs	91.3043
2017	Roaming dogs	100
2017	All dogs	94.3662
2017	Roaming dogs	91.6667
2017	All dogs	80
2017	Roaming dogs	82.9268
2017	All dogs	82.5926
2017	Roaming dogs	71.8121
2017	All dogs	74.3243
2017	Roaming dogs	64.7059
2017	All dogs	60.7843
2017	Roaming dogs	58.9744
2017	All dogs	77.7778
2017	Roaming dogs	63.6364
2017	All dogs	67.1233
2017	Roaming dogs	58.8235
2017	All dogs	71.5909
2017	Roaming dogs	59.2593
2017	All dogs	87.7551
2017	Roaming dogs	82.0896
2017	All dogs	78.5366
2017	Roaming dogs	56.4516
2017	All dogs	63.7363
2017	Roaming dogs	55.102
2017	All dogs	71.9512
2017	Roaming dogs	66.6667
2017	All dogs	72.7273
2017	Roaming dogs	50
2017	All dogs	52.2727
2017	Roaming dogs	44.4444
2017	All dogs	73.3333
2017	Roaming dogs	53.3333
2017	All dogs	75
2017	Roaming dogs	62.6506
2017	All dogs	79.4872
2017	Roaming dogs	63.1579
2017	All dogs	83.9744
2017	Roaming dogs	86
2017	All dogs	84.3972
2017	Roaming dogs	68.9655
2017	All dogs	79.5699
2017	Roaming dogs	71.4286
2017	All dogs	86.9565
2017	Roaming dogs	60
2017	All dogs	65.9574
2017	Roaming dogs	57.8947
2017	All dogs	70
2017	Roaming dogs	50
2017	All dogs	75
2017	Roaming dogs	52.2727
2017	All dogs	81.4433
2017	Roaming dogs	48.1481
2017	All dogs	62.069
2017	Roaming dogs	45
2017	All dogs	68.9655
2017	Roaming dogs	52.6316
2017	All dogs	72.0721
2017	Roaming dogs	68.2353
2017	All dogs	74.1667
2017	Roaming dogs	72.3404
2017	All dogs	88.8889
2017	Roaming dogs	95
2017	All dogs	71.2766
2017	Roaming dogs	44.0678
2017	All dogs	82.7957
2017	Roaming dogs	66.6667
2017	All dogs	71.0938
2017	Roaming dogs	64.1304
2017	All dogs	72.2892
2017	Roaming dogs	60.4651
2017	All dogs	82.5397
2017	Roaming dogs	70.8333
2017	All dogs	57.0312
2017	Roaming dogs	62.5
2017	All dogs	79.7619
2017	Roaming dogs	66.6667
2017	All dogs	65.5172
2017	Roaming dogs	53.125
2017	All dogs	75
2017	Roaming dogs	79.4872
2017	All dogs	57.1429
2017	Roaming dogs	43.75
2017	All dogs	70.7317
2017	Roaming dogs	67.5676
2017	All dogs	68.75
2017	Roaming dogs	58.8235
2017	All dogs	75
2017	Roaming dogs	68.5714
2017	All dogs	66.2162
2017	Roaming dogs	52.381
2017	All dogs	66.1765
2017	Roaming dogs	46.875
2017	All dogs	47.3684
2017	Roaming dogs	42.8571
2017	All dogs	69.2308
2017	Roaming dogs	56.25
2017	All dogs	80.9524
2017	Roaming dogs	77.7778
2017	All dogs	79.4872
2017	Roaming dogs	73.3333
2017	All dogs	61.7647
2017	Roaming dogs	53.012
2017	All dogs	50
2017	Roaming dogs	38.4615
2017	All dogs	79.2079
2017	Roaming dogs	75.7576
2017	All dogs	72.7273
2017	Roaming dogs	39.2857
2017	All dogs	66.6667
2017	Roaming dogs	66.6667
2017	All dogs	84.6154
2017	Roaming dogs	70.9677
2017	All dogs	71.8919
2017	Roaming dogs	60
2017	All dogs	75
2017	Roaming dogs	71.2963
2017	All dogs	81.5534
2017	Roaming dogs	59.4595
2017	All dogs	82.2222
2017	Roaming dogs	57.1429
2017	All dogs	74.4186
2017	Roaming dogs	67.5
2017	All dogs	73.0769
2017	Roaming dogs	55.5556
2017	All dogs	71.7949
2017	Roaming dogs	41.6667
2017	All dogs	82.0896
2017	Roaming dogs	63.2653
2017	All dogs	60.3175
2017	Roaming dogs	53.6585
2017	All dogs	81.7204
2017	Roaming dogs	65.5172
2017	All dogs	72.2222
2017	Roaming dogs	65.9091
2017	All dogs	73.2143
2017	Roaming dogs	67.3913
2017	All dogs	76.3158
2017	Roaming dogs	51.4286
2017	All dogs	73.7089
2017	Roaming dogs	50
2017	All dogs	75.3247
2017	Roaming dogs	61.5385
2017	All dogs	74.0088
2017	Roaming dogs	76.6355
2017	All dogs	75.6098
2017	Roaming dogs	43.75
2017	All dogs	75
2017	Roaming dogs	50
2017	All dogs	86.3248
2017	Roaming dogs	74.5455
2017	All dogs	61.7647
2017	Roaming dogs	59.375
2017	All dogs	72.093
2017	Roaming dogs	50
2017	All dogs	82.8947
2017	Roaming dogs	71.7647
2017	All dogs	82.5688
2017	Roaming dogs	74.6269
2017	All dogs	76.7677
2017	Roaming dogs	66.6667
2017	All dogs	69.8113
2017	Roaming dogs	61.7647
2017	All dogs	71.4286
2017	Roaming dogs	50
2017	All dogs	82.7068
2017	Roaming dogs	88.3929
2017	All dogs	76.3158
2017	Roaming dogs	61.5385
2017	All dogs	81.4433
2017	Roaming dogs	44
2017	All dogs	79.2208
2017	Roaming dogs	75
2017	All dogs	72.7273
2017	Roaming dogs	59.5745
2017	All dogs	73.8462
2017	Roaming dogs	64.2857
2017	All dogs	76.4706
2017	Roaming dogs	70
2017	All dogs	85.7143
2017	Roaming dogs	69.2308
2017	All dogs	64.7059
2017	Roaming dogs	58.6207
2017	All dogs	77.5
2017	Roaming dogs	50
2017	All dogs	81.1881
2017	Roaming dogs	70.7317
2017	All dogs	69.2308
2017	Roaming dogs	60.6061
2017	All dogs	81.9048
2017	Roaming dogs	55
2017	All dogs	78.5714
2017	Roaming dogs	71.4286
2017	All dogs	74.0157
2017	Roaming dogs	61.7284
2017	All dogs	73.1707
2017	Roaming dogs	66.6667
2017	All dogs	76.6667
2017	Roaming dogs	50
2017	All dogs	87.156
2017	Roaming dogs	92
2017	All dogs	78.2258
2017	Roaming dogs	83.3333
2017	All dogs	73.6842
2017	Roaming dogs	70.5882
2017	All dogs	70.5882
2017	Roaming dogs	44.7368
2017	All dogs	75.7576
2017	Roaming dogs	71.1538
2017	All dogs	76.7442
2017	Roaming dogs	63.4146
2017	All dogs	67.6692
2017	Roaming dogs	70.8995
2017	All dogs	88.9706
2017	Roaming dogs	91.6667
2017	All dogs	62.2222
2017	Roaming dogs	38.4615
2017	All dogs	64.0244
2017	Roaming dogs	52.8455
2017	All dogs	76.3158
2017	Roaming dogs	66.6667
2017	All dogs	76.8293
2017	Roaming dogs	41.3793
2017	All dogs	63.3028
2017	Roaming dogs	53.5211
2017	All dogs	86.0927
2017	Roaming dogs	73.3333
2017	All dogs	78.0488
2017	Roaming dogs	61.1111
2017	All dogs	75.641
2017	Roaming dogs	26.087
2017	All dogs	75
2017	Roaming dogs	55
2017	All dogs	62.7451
2017	Roaming dogs	50.7246
2017	All dogs	68.6567
2017	Roaming dogs	58.5714
2017	All dogs	90.7895
2017	Roaming dogs	77.7778
2017	All dogs	61.6935
2017	Roaming dogs	47.3684
2017	All dogs	80
2017	Roaming dogs	78.9474
2017	All dogs	75.8065
2017	Roaming dogs	62.7273
2017	All dogs	86.4583
2017	Roaming dogs	72.5
2017	All dogs	39.726
2017	Roaming dogs	34.7826
2017	All dogs	73.3333
2017	Roaming dogs	52.1739
2017	All dogs	79.8611
2017	Roaming dogs	59.375
2017	All dogs	66.5158
2017	Roaming dogs	63.4518
2017	All dogs	85.3659
2017	Roaming dogs	77.6596
2017	All dogs	85.7143
2017	Roaming dogs	76.1905
2017	All dogs	86.6667
2017	Roaming dogs	100
2017	All dogs	85.2941
2017	Roaming dogs	77.7778
2017	All dogs	77.3333
2017	Roaming dogs	56.25
2017	All dogs	78.4314
2017	Roaming dogs	67.7419
2017	All dogs	83.3333
2017	Roaming dogs	42.8571
2017	All dogs	77.2152
2017	Roaming dogs	44.4444
2017	All dogs	81.7814
2017	Roaming dogs	60.6061
2017	All dogs	78.7879
2017	Roaming dogs	77.7778
2017	All dogs	66.6667
2017	Roaming dogs	42.5926
2017	All dogs	83.3333
2017	Roaming dogs	66.6667
2017	All dogs	53.2258
2017	Roaming dogs	49.5652
2017	All dogs	74.0741
2017	Roaming dogs	21.4286
2017	All dogs	70.3297
2017	Roaming dogs	60.6557
2017	All dogs	55.9524
2017	Roaming dogs	33.9623
2017	All dogs	79.1667
2017	Roaming dogs	75
2017	All dogs	75.3846
2017	Roaming dogs	70
2017	All dogs	51.0204
2017	Roaming dogs	42.6471
2017	All dogs	45.1613
2017	Roaming dogs	43.1193
2017	All dogs	65.625
2017	Roaming dogs	60
2017	All dogs	56.5217
2017	Roaming dogs	28
2017	All dogs	74.8837
2017	Roaming dogs	63.2
2017	All dogs	75.6863
2017	Roaming dogs	67.0213
2017	All dogs	50
2017	Roaming dogs	43.299
2017	All dogs	64
2017	Roaming dogs	60
2017	All dogs	73.913
2017	Roaming dogs	50
2017	All dogs	53.9062
2017	Roaming dogs	45.098
2017	All dogs	50
2017	Roaming dogs	45.7627
2017	All dogs	59.6774
2017	Roaming dogs	57.8947
2017	All dogs	46.2366
2017	Roaming dogs	42.5287
2017	All dogs	74.6032
2017	Roaming dogs	50
2017	All dogs	68.9655
2017	Roaming dogs	NA
2017	All dogs	87.0968
2017	Roaming dogs	50
2017	All dogs	73.6842
2017	Roaming dogs	58.3333
2017	All dogs	55.102
2017	Roaming dogs	55
2017	All dogs	51.497
2017	Roaming dogs	44.7154
2017	All dogs	76.4706
2017	Roaming dogs	0
2017	All dogs	72
2017	Roaming dogs	33.3333
2017	All dogs	64.6209
2017	Roaming dogs	56.1497
2017	All dogs	63.0769
2017	Roaming dogs	50
2017	All dogs	100
2017	Roaming dogs	100
2017	All dogs	59.4427
2017	Roaming dogs	47.2973
2017	All dogs	75
2017	Roaming dogs	NA
2017	All dogs	62.8272
2017	Roaming dogs	52.4476
2017	All dogs	62.7778
2017	Roaming dogs	55.7971
2017	All dogs	62.6506
2017	Roaming dogs	48.2353
2017	All dogs	100
2017	Roaming dogs	100
2017	All dogs	70.9302
2017	Roaming dogs	25
2017	All dogs	52.5773
2017	Roaming dogs	30.6452
2017	All dogs	72.5
2017	Roaming dogs	60.4167
2017	All dogs	62
2017	Roaming dogs	50
2017	All dogs	51.3889
2017	Roaming dogs	41.9492
2017	All dogs	78.5714
2017	Roaming dogs	25
2017	All dogs	61.1111
2017	Roaming dogs	0
2017	All dogs	80.7143
2017	Roaming dogs	66.1765
2017	All dogs	100
2017	Roaming dogs	100
2017	All dogs	74.5098
2017	Roaming dogs	20
2017	All dogs	67.7419
2017	Roaming dogs	0
2017	All dogs	70.9677
2017	Roaming dogs	0
2017	All dogs	80.3571
2017	Roaming dogs	85.7143
2017	All dogs	70
2017	Roaming dogs	33.3333
2017	All dogs	94
2017	Roaming dogs	66.6667
2017	All dogs	100
2017	Roaming dogs	100
2017	All dogs	100
2017	Roaming dogs	100
2017	All dogs	100
2017	Roaming dogs	100
2017	All dogs	75.7895
2017	Roaming dogs	53.3333
2017	All dogs	55.3719
2017	Roaming dogs	29.0323
2017	All dogs	68.9655
2017	Roaming dogs	25
2017	All dogs	68.1818
2017	Roaming dogs	33.3333
2017	All dogs	62.5
2017	Roaming dogs	0
2017	All dogs	32.0312
2017	Roaming dogs	30.9735
2017	All dogs	64.2857
2017	Roaming dogs	54.5455
2017	All dogs	87.5
2017	Roaming dogs	50
2017	All dogs	100
2017	Roaming dogs	100
2017	All dogs	100
2017	Roaming dogs	100
2017	All dogs	100
2017	Roaming dogs	100
2017	All dogs	82.2222
2017	Roaming dogs	16.6667
2017	All dogs	73.5294
2017	Roaming dogs	33.3333
2017	All dogs	100
2017	Roaming dogs	100
2017	All dogs	74
2017	Roaming dogs	33.3333
2017	All dogs	60.2941
2017	Roaming dogs	54.2857
2017	All dogs	76.3158
2017	Roaming dogs	52.9412
2017	All dogs	73.8095
2017	Roaming dogs	40
2017	All dogs	63.8298
2017	Roaming dogs	47.3684
2017	All dogs	51.8519
2017	Roaming dogs	35
2017	All dogs	80.6452
2017	Roaming dogs	75
2017	All dogs	84.2105
2017	Roaming dogs	73.3333
2017	All dogs	73.8462
2017	Roaming dogs	0
2017	All dogs	56.25
2017	Roaming dogs	25
2017	All dogs	66.6667
2017	Roaming dogs	0
2017	All dogs	75.7576
2017	Roaming dogs	0
2017	All dogs	65.625
2017	Roaming dogs	46.6667
2017	All dogs	81.1594
2017	Roaming dogs	70
2017	All dogs	71.6418
2017	Roaming dogs	65.3846
2017	All dogs	85.1852
2017	Roaming dogs	40
2017	All dogs	74.6479
2017	Roaming dogs	57.5758
2017	All dogs	86.3636
2017	Roaming dogs	77.7778
2017	All dogs	80.7018
2017	Roaming dogs	36.3636
2017	All dogs	78.125
2017	Roaming dogs	73.6842
2017	All dogs	83.0508
2017	Roaming dogs	53.8462
2017	All dogs	56.1404
2017	Roaming dogs	51.7241
2017	All dogs	64.4444
2017	Roaming dogs	53.3333
2017	All dogs	72.093
2017	Roaming dogs	33.3333
2017	All dogs	65.8537
2017	Roaming dogs	65.1163
2017	All dogs	68.0556
2017	Roaming dogs	57.5
2017	All dogs	78
2017	Roaming dogs	20
2017	All dogs	81.6327
2017	Roaming dogs	76.087
2017	All dogs	81.8182
2017	Roaming dogs	0
2017	All dogs	83.9286
2017	Roaming dogs	63.6364
2017	All dogs	73.913
2017	Roaming dogs	50
2017	All dogs	60.4167
2017	Roaming dogs	58.9744
2017	All dogs	68.3824
2017	Roaming dogs	61.3636
2017	All dogs	83.7209
2017	Roaming dogs	16.6667
2017	All dogs	71.1538
2017	Roaming dogs	60
2017	All dogs	71.2121
2017	Roaming dogs	54.5455
2017	All dogs	84.5238
2017	Roaming dogs	80.4878
2017	All dogs	60
2017	Roaming dogs	33.3333
2017	All dogs	66.6667
2017	Roaming dogs	50
2017	All dogs	66.3717
2017	Roaming dogs	60.8696
2017	All dogs	80.8219
2017	Roaming dogs	72.2222
2017	All dogs	80
2017	Roaming dogs	0
2017	All dogs	53.5714
2017	Roaming dogs	10
2017	All dogs	59.8425
2017	Roaming dogs	56.25
2017	All dogs	74.2268
2017	Roaming dogs	47.2222
2017	All dogs	58.0645
2017	Roaming dogs	0
2017	All dogs	79.5455
2017	Roaming dogs	76.25
2017	All dogs	86
2017	Roaming dogs	33.3333
2017	All dogs	57.1429
2017	Roaming dogs	32.2581
2017	All dogs	66.129
2017	Roaming dogs	53.5714
2017	All dogs	64.7059
2017	Roaming dogs	14.2857
2017	All dogs	85.1064
2017	Roaming dogs	50
2017	All dogs	88.8889
2017	Roaming dogs	68.75
2017	All dogs	62.4
2017	Roaming dogs	50
2017	All dogs	79.3103
2017	Roaming dogs	60
2017	All dogs	63.6364
2017	Roaming dogs	51.7241
2017	All dogs	41.1765
2017	Roaming dogs	25
2017	All dogs	88.8889
2017	Roaming dogs	0
2017	All dogs	82.3529
2017	Roaming dogs	78.125
2017	All dogs	85.3659
2017	Roaming dogs	100
2017	All dogs	86.2069
2017	Roaming dogs	62.5
2017	All dogs	73.0769
[truncated: 2,143 more rows]

## Sheet: fig_s5_stats
year	survey_type	vacc_coverage	LCI	UCI	sd
2014	All dogs	NA	NA	NA	NA
2014	Roaming dogs	47.5411	44.9792	50.103	16.8194
2015	All dogs	NA	NA	NA	NA
2015	Roaming dogs	37.6925	35.3162	40.0687	22.9263
2016	All dogs	71.8127	70.3163	73.309	13.6697
2016	Roaming dogs	60.1163	58.1549	62.0777	17.8898
2017	All dogs	71.7464	70.8753	72.6175	12.9158
2017	Roaming dogs	53.125	51.7071	54.5429	20.9496
2018	All dogs	68.7298	67.4772	69.9825	14.4277
2018	Roaming dogs	47.2591	45.5247	48.9935	19.8777
2019	All dogs	77.5079	75.2721	79.7437	12.6294
2019	Roaming dogs	59.5167	56.014	63.0193	19.7853

[truncated: 8 more sheets: fig_s6, fig_s7, fig_s8, fig_s9, fig_s10, fig_s12, fig_s13_s14, fig_s22_s23]
